# Supplementary material for: Do the body mass index and the diagnosis of gestational diabetes mellitus influence the level of physical activity during pregnancy and postpartum?
Source: PLoS One. 2019 Aug 9;14(8):e0220947. doi: 10.1371/journal.pone.0220947 (PMC6688803; doi:10.1371/journal.pone.0220947)
Supplement: S1 Dataset — L Time 0: preconceptional period; Time 1: third trimester of gestation; Time 2: three months after delivery; GDM: gestational diabetes mellitus; LRP: low-risk pregnancy; BMI: body mass index; Normal weight (≥ 18,5 and ≤ 24,9 Kg/m2); Overweight/Obese (≥ 25 Kg/m2); MET: metabolic equivalent of task. (XLSX) [file pone.0220947.s004.xlsx]

## Sheet: DEFESA
Time	group	BMI	Patient ID	Maternal Age	Skin color	Years of schooling	No. of pregnancies	Parity	Abortions	Household income, US$	MET	Smoking	Alcohol consumption	Route of delivery
0	GDM	Normal weight	****256G	36	White	> 12	6	1	4	> 6,297.07	0.637903	No	No	Vaginal
1	GDM	Normal weight	****256G	36	White	> 12	6	1	4	> 6,297.07	0.597581	No	No	Vaginal
2	GDM	Normal weight	****256G	36	White	> 12	6	1	4	> 6,297.07	0.953226	No	No	Vaginal
0	GDM	Overweight/Obese	****153H	27	White	> 12	1	0	0	> 2,758.58	1.27569	No	No	Vaginal
1	GDM	Overweight/Obese	****153H	27	White	> 12	1	0	0	> 2,758.58	2.04355	No	No	Vaginal
2	GDM	Overweight/Obese	****153H	27	White	> 12	1	0	0	> 2,758.58	1.66797	No	No	Vaginal
0	GDM	Overweight/Obese	****632C	32	White	11	1	0	0	> 2,758.58	0.911982	No	No	Vaginal
1	GDM	Overweight/Obese	****347A	41	Non-white	11	4	2	1	> 2,758.58	0.428226	No	No	Cesarean
2	GDM	Overweight/Obese	****347A	41	Non-white	11	4	2	1	> 2,758.58	1.475	No	No	Cesarean
1	GDM	Overweight/Obese	****632C	32	White	11	1	0	0	> 2,758.58	0.733295	No	No	Vaginal
2	GDM	Overweight/Obese	****632C	32	White	11	1	0	0	> 2,758.58	0.995046	No	No	Vaginal
0	GDM	Overweight/Obese	****347A	41	Non-white	11	4	2	1	> 2,758.58	0.987673	No	No	Cesarean
0	GDM	Normal weight	****340H	36	White	< 8	7	5	1	> 1,374.96	2.05472	Yes	No	Vaginal
0	GDM	Overweight/Obese	****790D	27	Non-white	11	3	2	0	> 1,374.96	0.642166	No	No	Vaginal
1	GDM	Normal weight	****340H	36	White	< 8	7	5	1	> 1,374.96	1.96371	Yes	No	Vaginal
0	GDM	Normal weight	****365K	28	Non-white	11	1	0	0	> 1,374.96	0.850691	No	No	Vaginal
0	GDM	Normal weight	****615A	26	White	> 8 and < 11	1	0	0	> 1,374.96	1.06187	No	No	Vaginal
0	GDM	Normal weight	****075K	21	White	11	1	0	0	> 1,374.96	0.472005	No	No	Vaginal
1	LRP	Normal weight	****636E	23	White	11	3	1	1	> 1,374.96	1.25645	Yes	No	Vaginal
1	GDM	Normal weight	****952A	19	Non-white	11	1	0	0	> 1,374.96	0.770161	No	No	Cesarean
2	LRP	Normal weight	****636E	23	White	11	3	1	1	> 1,374.96	1.26198	Yes	No	Vaginal
1	GDM	Overweight/Obese	****642A	37	White	11	3	2	0	> 1,374.96	0.714286	No	No	Cesarean
1	LRP	Overweight/Obese	****558F	37	Non-white	11	1	0	0	> 1,374.96	0.541935	No	No	Vaginal
2	GDM	Normal weight	****340H	36	White	< 8	7	5	1	> 1,374.96	0.958065	Yes	No	Vaginal
1	GDM	Overweight/Obese	****822C	33	White	11	3	0	2	> 1,374.96	0.556452	No	No	Vaginal
1	GDM	Normal weight	****365K	28	Non-white	11	1	0	0	> 1,374.96	0.370968	No	No	Vaginal
1	LRP	Normal weight	****102G	22	White	11	1	0	0	> 1,374.96	0.560253	No	No	Vaginal
1	GDM	Normal weight	****615A	26	White	> 8 and < 11	1	0	0	> 1,374.96	1.06187	No	No	Vaginal
0	GDM	Overweight/Obese	****298I	28	White	11	1	0	0	> 1,374.96	0.847581	No	No	Vaginal
1	LRP	Overweight/Obese	****989B	35	Non-white	11	2	1	0	> 1,374.96	0.817166	No	No	Cesarean
1	GDM	Normal weight	****075K	21	White	11	1	0	0	> 1,374.96	0.272581	No	No	Vaginal
0	GDM	Normal weight	****020A	32	White	11	1	0	0	> 1,374.96	0.964286	No	No	Vaginal
1	GDM	Normal weight	****274G	21	White	11	1	0	0	> 1,374.96	0.55265	No	No	Vaginal
1	GDM	Normal weight	****548K	25	White	8	4	1	2	> 1,374.96	0.211982
2	LRP	Normal weight	****102G	22	White	11	1	0	0	> 1,374.96		No	No	Vaginal
2	GDM	Normal weight	****952A	19	Non-white	11	1	0	0	> 1,374.96	0.941129	No	No	Cesarean
2	GDM	Normal weight	****548K	25	White	8	4	1	2	> 1,374.96	0.833756
2	GDM	Overweight/Obese	****642A	37	White	11	3	2	0	> 1,374.96	0.430184	No	No	Cesarean
2	LRP	Overweight/Obese	****558F	37	Non-white	11	1	0	0	> 1,374.96	1.66797	No	No	Vaginal
0	LRP	Normal weight	****320B	28	Non-white	> 12	2	0	1	> 1,374.96	0.939516	No	No	Vaginal
0	LRP	Overweight/Obese	****558F	37	Non-white	11	1	0	0	> 1,374.96	1.31279	No	No	Vaginal
1	GDM	Overweight/Obese	****914J	28	White	11	1	0	0	> 1,374.96	1.11452	No	No	Vaginal
2	GDM	Overweight/Obese	****914J	28	White	11	1	0	0	> 1,374.96	1.04908	No	No	Vaginal
2	GDM	Overweight/Obese	****822C	33	White	11	3	0	2	> 1,374.96	0.762903	No	No	Vaginal
1	LRP	Overweight/Obese	****669A	24	White	< 8	1	0	0	> 1,374.96	0.257488	No	No	Cesarean
2	GDM	Normal weight	****365K	28	Non-white	11	1	0	0	> 1,374.96	0.979263	No	No	Vaginal
1	LRP	Overweight/Obese	****637F	34	Non-white	11	2	1	0	> 1,374.96	0.709677
2	GDM	Normal weight	****615A	26	White	> 8 and < 11	1	0	0	> 1,374.96	0.896659	No	No	Vaginal
2	LRP	Overweight/Obese	****989B	35	Non-white	11	2	1	0	> 1,374.96	0.77523	No	No	Cesarean
1	LRP	Overweight/Obese	****709J	31	White	> 8 and < 11	3	2	0	> 1,374.96	1.478	No	No	Vaginal
2	GDM	Normal weight	****075K	21	White	11	1	0	0	> 1,374.96	1.61924	No	No	Vaginal
2	LRP	Overweight/Obese	****669A	24	White	< 8	1	0	0	> 1,374.96	0.649885	No	No	Cesarean
2	GDM	Normal weight	****274G	21	White	11	1	0	0	> 1,374.96	0.88053	No	No	Vaginal
2	LRP	Overweight/Obese	****709J	31	White	> 8 and < 11	3	2	0	> 1,374.96	1.60588	No	No	Vaginal
2	LRP	Overweight/Obese	****637F	34	Non-white	11	2	1	0	> 1,374.96	1.3144
0	GDM	Overweight/Obese	****934C	20	Non-white	> 8 and < 11	2	0	1	> 1,374.96	0.352189	No	No	Vaginal
0	GDM	Overweight/Obese	****822C	33	White	11	3	0	2	> 1,374.96	0.295853	No	No	Vaginal
0	GDM	Overweight/Obese	****914J	28	White	11	1	0	0	> 1,374.96	0.936521	No	No	Vaginal
0	GDM	Normal weight	****274G	21	White	11	1	0	0	> 1,374.96	0.590668	No	No	Vaginal
0	GDM	Overweight/Obese	****073G	33	Non-white	11	2	1	0	> 1,374.96	0.614516	No	No	Vaginal
0	LRP	Normal weight	****102G	22	White	11	1	0	0	> 1,374.96	0.701382	No	No	Vaginal
0	GDM	Overweight/Obese	****088B	37	White	> 12	2	1	0	> 1,374.96	1.20069	No	No	Vaginal
1	LRP	Overweight/Obese	****233G	22	White	11	2	1	0	> 1,374.96	0.969124	No	No	Cesarean
1	GDM	Overweight/Obese	****073G	33	Non-white	11	2	1	0	> 1,374.96	0.831452	No	No	Vaginal
0	GDM	Overweight/Obese	****642A	37	White	11	3	2	0	> 1,374.96	0.191014	No	No	Cesarean
0	GDM	Overweight/Obese	****272D	28	White	> 8 and < 11	1	0	0	> 1,374.96	0.410599	No	No	Cesarean
1	GDM	Overweight/Obese	****272D	28	White	> 8 and < 11	1	0	0	> 1,374.96	0.379263	No	No	Cesarean
2	GDM	Overweight/Obese	****073G	33	Non-white	11	2	1	0	> 1,374.96	1.54355	No	No	Vaginal
1	GDM	Overweight/Obese	****790D	27	Non-white	11	3	2	0	> 1,374.96	0.558065	No	No	Vaginal
2	GDM	Overweight/Obese	****790D	27	Non-white	11	3	2	0	> 1,374.96	0.289516	No	No	Vaginal
2	LRP	Overweight/Obese	****233G	22	White	11	2	1	0	> 1,374.96	1.46037	No	No	Cesarean
1	GDM	Overweight/Obese	****088B	37	White	> 12	2	1	0	> 1,374.96	0.789401	No	No	Vaginal
0	LRP	Overweight/Obese	****709J	31	White	> 8 and < 11	3	2	0	> 1,374.96	1.71025	No	No	Vaginal
1	GDM	Normal weight	****655E	18	White	> 8 and < 11	1	0	0	> 1,374.96	0.497465	No	No	Cesarean
1	GDM	Overweight/Obese	****298I	28	White	11	1	0	0	> 1,374.96	0.835484	No	No	Vaginal
0	GDM	Normal weight	****952A	19	Non-white	11	1	0	0	> 1,374.96	0.977189	No	No	Cesarean
0	GDM	Overweight/Obese	****029C	38	Non-white	11	2	1	0	> 1,374.96	1.24078	No	No	Cesarean
2	GDM	Overweight/Obese	****272D	28	White	> 8 and < 11	1	0	0	> 1,374.96	1.22995	No	No	Cesarean
0	LRP	Overweight/Obese	****750D	38	Non-white	< 8	2	1	0	> 1,374.96	1.08929	No	No	Vaginal
2	GDM	Overweight/Obese	****088B	37	White	> 12	2	1	0	> 1,374.96	1.19654	No	No	Vaginal
1	LRP	Overweight/Obese	****120F	20	White	11	1	0	0	> 1,374.96	0.653917	No	No	Cesarean
1	GDM	Overweight/Obese	****495G	29	White	11	2	1	0	> 1,374.96	1.09459	No	No	Cesarean
2	GDM	Overweight/Obese	****495G	29	White	11	2	1	0	> 1,374.96	1.23283	No	No	Cesarean
2	LRP	Overweight/Obese	****120F	20	White	11	1	0	0	> 1,374.96	1.10069	No	No	Cesarean
2	GDM	Normal weight	****655E	18	White	> 8 and < 11	1	0	0	> 1,374.96	1.18813	No	No	Cesarean
2	GDM	Overweight/Obese	****298I	28	White	11	1	0	0	> 1,374.96	0.991705	No	No	Vaginal
0	LRP	Normal weight	****089D	30	White	11	3	2	0	> 1,374.96	0.615323	No	No	Vaginal
0	LRP	Normal weight	****478F	25	Non-white	11	5	2	2	> 1,374.96	0.868779	No	No	Vaginal
1	LRP	Normal weight	****089D	30	White	11	3	2	0	> 1,374.96	0.571774	No	No	Vaginal
1	GDM	Overweight/Obese	****029C	38	Non-white	11	2	1	0	> 1,374.96	1.17396	No	No	Cesarean
0	GDM	Overweight/Obese	****162A	33	Non-white	> 12	1	0	0	> 1,374.96	1.09597	No	No	Cesarean
2	GDM	Overweight/Obese	****029C	38	Non-white	11	2	1	0	> 1,374.96	1.20461	No	No	Cesarean
0	LRP	Overweight/Obese	****544D	31	White	11	3	1	1	> 1,374.96	1.95472	No	No	Vaginal
2	LRP	Normal weight	****089D	30	White	11	3	2	0	> 1,374.96	0.923272	No	No	Vaginal
1	GDM	Overweight/Obese	****572C	36	Non-white	11	2	0	1	> 1,374.96	1.03065	No	No	Cesarean
0	GDM	Normal weight	****655E	18	White	> 8 and < 11	1	0	0	> 1,374.96	0.258065	No	No	Cesarean
0	LRP	Normal weight	****636E	23	White	11	3	1	1	> 1,374.96	1.34862	Yes	No	Vaginal
1	LRP	Overweight/Obese	****750D	38	Non-white	< 8	2	1	0	> 1,374.96	1.05645	No	No	Vaginal
0	LRP	Normal weight	****114G	18	Non-white	8	1	0	0	> 1,374.96	0.345046	No	No	Vaginal
0	LRP	Overweight/Obese	****989B	35	Non-white	11	2	1	0	> 1,374.96	1.02523	No	No	Cesarean
0	LRP	Overweight/Obese	****669A	24	White	< 8	1	0	0	> 1,374.96	0.257488	No	No	Cesarean
0	LRP	Overweight/Obese	****120F	20	White	11	1	0	0	> 1,374.96	0.666014	No	No	Cesarean
1	LRP	Normal weight	****462I	22	White	11	3	0	2	> 1,374.96	0.55265	No	No	Cesarean
2	LRP	Overweight/Obese	****750D	38	Non-white	< 8	2	1	0	> 1,374.96	0.95553	No	No	Vaginal
0	LRP	Normal weight	****287I	19	White	11	1	0	0	> 1,374.96	0.478917	No	No	Vaginal
0	LRP	Normal weight	****975H	37	White	11	2	1	0	> 1,374.96	0.567396	No	No	Vaginal
0	LRP	Overweight/Obese	****233G	22	White	11	2	1	0	> 1,374.96	1.13364	No	No	Cesarean
0	GDM	Normal weight	****827E	44	Non-white	11	5	4	0	> 1,374.96	0.31924	Yes	No	Cesarean
2	GDM	Overweight/Obese	****572C	36	Non-white	11	2	0	1	> 1,374.96		No	No	Cesarean
1	LRP	Normal weight	****114G	18	Non-white	8	1	0	0	> 1,374.96	0.338134	No	No	Vaginal
2	LRP	Normal weight	****462I	22	White	11	3	0	2	> 1,374.96	1.24574	No	No	Cesarean
2	LRP	Normal weight	****114G	18	Non-white	8	1	0	0	> 1,374.96	1.23053	No	No	Vaginal
1	LRP	Normal weight	****478F	25	Non-white	11	5	2	2	> 1,374.96	1.28295	No	No	Vaginal
1	GDM	Normal weight	****827E	44	Non-white	11	5	4	0	> 1,374.96	0.38606	Yes	No	Cesarean
2	GDM	Normal weight	****827E	44	Non-white	11	5	4	0	> 1,374.96	1.55	Yes	No	Cesarean
1	LRP	Normal weight	****320B	28	Non-white	> 12	2	0	1	> 1,374.96	0.65	No	No	Vaginal
1	LRP	Normal weight	****975H	37	White	11	2	1	0	> 1,374.96	0.637903	No	No	Vaginal
1	GDM	Overweight/Obese	****706D	32	White	> 12	1	0	0	> 1,374.96	0.228226	Yes	No	Cesarean
2	GDM	Overweight/Obese	****706D	32	White	> 12	1	0	0	> 1,374.96	1.04781	Yes	No	Cesarean
0	LRP	Overweight/Obese	****292K	36	White	< 8	3	2	0	> 1,374.96	1.54435	No	No	Cesarean
2	LRP	Normal weight	****320B	28	Non-white	> 12	2	0	1	> 1,374.96	1.22408	No	No	Vaginal
1	LRP	Overweight/Obese	****306F	37	Non-white	11	4	3	0	> 1,374.96	0.738134	No	No	Cesarean
0	LRP	Normal weight	****462I	22	White	11	3	0	2	> 1,374.96	0.302535	No	No	Cesarean
0	GDM	Overweight/Obese	****495G	29	White	11	2	1	0	> 1,374.96	1.06313	No	No	Cesarean
1	LRP	Overweight/Obese	****170H	20	Non-white	> 8 and < 11	1	0	0	> 1,374.96	0.83629	No	No	Cesarean
2	LRP	Overweight/Obese	****306F	37	Non-white	11	4	3	0	> 1,374.96		No	No	Cesarean
0	LRP	Overweight/Obese	****306F	37	Non-white	11	4	3	0	> 1,374.96	1.3159	No	No	Cesarean
1	GDM	Overweight/Obese	****934C	20	Non-white	> 8 and < 11	2	0	1	> 1,374.96	0.416705	No	No	Vaginal
0	GDM	Normal weight	****184G	29	White	> 12	1	0	0	> 1,374.96	0.710369	No	No	Cesarean
2	GDM	Overweight/Obese	****934C	20	Non-white	> 8 and < 11	2	0	1	> 1,374.96		No	No	Vaginal
0	LRP	Overweight/Obese	****170H	20	Non-white	> 8 and < 11	1	0	0	> 1,374.96	1.08537	No	No	Cesarean
1	GDM	Normal weight	****184G	29	White	> 12	1	0	0	> 1,374.96	0.805069	No	No	Cesarean
0	GDM	Overweight/Obese	****572C	36	Non-white	11	2	0	1	> 1,374.96	1.63214	No	No	Cesarean
1	LRP	Overweight/Obese	****251K	29	Non-white	> 12	1	0	0	> 1,374.96	1.00806
2	LRP	Overweight/Obese	****251K	29	Non-white	> 12	1	0	0	> 1,374.96	1.22892
2	LRP	Overweight/Obese	****170H	20	Non-white	> 8 and < 11	1	0	0	> 1,374.96	0.813134	No	No	Cesarean
1	LRP	Overweight/Obese	****292K	36	White	< 8	3	2	0	> 1,374.96	1.51267	No	No	Cesarean
1	LRP	Overweight/Obese	****544D	31	White	11	3	1	1	> 1,374.96	0.485829	No	No	Vaginal
2	GDM	Normal weight	****184G	29	White	> 12	1	0	0	> 1,374.96	1.572	No	No	Cesarean
1	LRP	Normal weight	****287I	19	White	11	1	0	0	> 1,374.96	0.51924	No	No	Vaginal
2	LRP	Normal weight	****287I	19	White	11	1	0	0	> 1,374.96	1.86152	No	No	Vaginal
2	LRP	Normal weight	****478F	25	Non-white	11	5	2	2	> 1,374.96	1.06429	No	No	Vaginal
1	GDM	Overweight/Obese	****162A	33	Non-white	> 12	1	0	0	> 1,374.96	0.866129	No	No	Cesarean
2	GDM	Overweight/Obese	****162A	33	Non-white	> 12	1	0	0	> 1,374.96	1.08756	No	No	Cesarean
2	LRP	Normal weight	****975H	37	White	11	2	1	0	> 1,374.96	0.939401	No	No	Vaginal
1	GDM	Overweight/Obese	****722C	27	White	> 12	2	1	0	> 1,374.96	0.257488	No	No	Cesarean
0	GDM	Normal weight	****548K	25	White	8	4	1	2	> 1,374.96	0.226498
0	GDM	Overweight/Obese	****706D	32	White	> 12	1	0	0	> 1,374.96	0.531682	Yes	No	Cesarean
0	GDM	Overweight/Obese	****722C	27	White	> 12	2	1	0	> 1,374.96	0.931452	No	No	Cesarean
0	LRP	Overweight/Obese	****637F	34	Non-white	11	2	1	0	> 1,374.96	1.45392
0	LRP	Overweight/Obese	****251K	29	Non-white	> 12	1	0	0	> 1,374.96	0.971889
2	GDM	Overweight/Obese	****722C	27	White	> 12	2	1	0	> 1,374.96	1.73203	No	No	Cesarean
1	GDM	Normal weight	****020A	32	White	11	1	0	0	> 1,374.96	0.953917	No	No	Vaginal
2	GDM	Normal weight	****020A	32	White	11	1	0	0	> 1,374.96	1.33065	No	No	Vaginal
2	LRP	Overweight/Obese	****292K	36	White	< 8	3	2	0	> 1,374.96	0.713479	No	No	Cesarean
2	LRP	Overweight/Obese	****544D	31	White	11	3	1	1	> 1,374.96	0.776382	No	No	Vaginal
0	LRP	Normal weight	****618G	19	White	> 8 and < 11	1	0	0	> 1,374.96	0.249885
1	LRP	Normal weight	****618G	19	White	> 8 and < 11	1	0	0	> 1,374.96	0.259677
2	LRP	Normal weight	****618G	19	White	> 8 and < 11	1	0	0	> 1,374.96	0.653111
1	GDM	Overweight/Obese	****056I	27	White	11	1	0	0	> 748.14	0.957258	No	No	Cesarean
0	GDM	Normal weight	****177J	20	White	11	1	0	0	> 748.14	0.456221	No	No	Vaginal
1	LRP	Overweight/Obese	****858J	37	White	< 8	3	2	0	> 748.14	0.823733	No	No	Vaginal
1	GDM	Normal weight	****409K	21	White	> 8 and < 11	1	0	0	> 748.14	0.961521	No	No	Vaginal
0	LRP	Overweight/Obese	****738D	21	White	11	1	0	0	> 748.14	0.789286	No	No	Vaginal
0	GDM	Overweight/Obese	****781I	45	Non-white	8	9	7	1	> 748.14	0.505876	No	No	Vaginal
0	GDM	Overweight/Obese	****854C	25	White	11	1	0	0	> 748.14	0.897005	No	No	Vaginal
0	LRP	Overweight/Obese	****817F	22	Non-white	11	2	1	0	> 748.14	1.13975	No	No	Vaginal
0	GDM	Overweight/Obese	****852F	26	Non-white	< 8	6	3	2	> 748.14	0.953111	No	No	Vaginal
0	GDM	Normal weight	****864H	33	White	> 8 and < 11	3	2	0	> 748.14	0.570046	No	No	Vaginal
0	GDM	Normal weight	****373H	31	Non-white	11	3	2	0	> 748.14	0.978226	No	No	Vaginal
1	LRP	Overweight/Obese	****817F	22	Non-white	11	2	1	0	> 748.14	1.07408	No	No	Vaginal
1	LRP	Overweight/Obese	****852B	33	White	8	1	0	0	> 748.14	0.526843	No	No	Cesarean
2	LRP	Overweight/Obese	****817F	22	Non-white	11	2	1	0	> 748.14	1.1265	No	No	Vaginal
1	GDM	Overweight/Obese	****781I	45	Non-white	8	9	7	1	> 748.14	1.12638	No	No	Vaginal
2	GDM	Overweight/Obese	****056I	27	White	11	1	0	0	> 748.14		No	No	Cesarean
0	LRP	Normal weight	****827E	33	Non-white	< 8	3	2	0	> 748.14	0.262788	No	No	Vaginal
1	LRP	Normal weight	****243J	35	Non-white	8	3	2	0	> 748.14	0.304608	Yes	No	Cesarean
2	LRP	Normal weight	****243J	35	Non-white	8	3	2	0	> 748.14		Yes	No	Cesarean
2	LRP	Overweight/Obese	****852B	33	White	8	1	0	0	> 748.14	1.02638	No	No	Cesarean
0	LRP	Overweight/Obese	****507C	34	Non-white	< 8	3	2	0	> 748.14	1.6394	No	No	Vaginal
2	GDM	Normal weight	****409K	21	White	> 8 and < 11	1	0	0	> 748.14	1.27488	No	No	Vaginal
1	LRP	Normal weight	****577B	21	Non-white	11	1	0	0	> 748.14	0.610253	Yes	No	Vaginal
2	LRP	Overweight/Obese	****858J	37	White	< 8	3	2	0	> 748.14	0.983756	No	No	Vaginal
0	LRP	Overweight/Obese	****944C	28	Non-white	11	3	1	1	> 748.14	1.45461	No	No	Vaginal
0	GDM	Overweight/Obese	****285A	26	White	11	2	1	0	> 748.14	0.796544	No	No	Vaginal
2	LRP	Normal weight	****015G	39	White	< 8	3	2	0	> 748.14	1.04182	Yes	No	Cesarean
0	GDM	Normal weight	****174A	35	Non-white	> 8 and < 11	4	2	1	> 748.14	0.915207	No	No	Vaginal
0	GDM	Overweight/Obese	****824D	30	White	11	2	1	0	> 748.14	0.934793	No	No	Vaginal
2	LRP	Normal weight	****577B	21	Non-white	11	1	0	0	> 748.14	1.05795	Yes	No	Vaginal
0	LRP	Normal weight	****935K	27	Non-white	11	1	0	0	> 748.14	0.574885	No	No	Vaginal
1	GDM	Overweight/Obese	****285A	26	White	11	2	1	0	> 748.14	0.869124	No	No	Vaginal
0	GDM	Overweight/Obese	****021I	22	White	> 8 and < 11	3	1	1	> 748.14	0.451037	No	No	Vaginal
2	GDM	Overweight/Obese	****781I	45	Non-white	8	9	7	1	> 748.14	0.81682	No	No	Vaginal
1	GDM	Overweight/Obese	****824D	30	White	11	2	1	0	> 748.14	0.945737	No	No	Vaginal
1	GDM	Overweight/Obese	****391E	29	White	11	2	1	0	> 748.14	0.517627	Yes	No	Cesarean
1	GDM	Normal weight	****171C	33	Non-white	> 8 and < 11	1	0	0	> 748.14	0.457488	No	No	Cesarean
0	GDM	Overweight/Obese	****526F	37	White	11	4	3	0	> 748.14	1.45484	No	No	Vaginal
1	GDM	Overweight/Obese	****514D	29	White	11	3	1	1	> 748.14	0.679608	No	No	Cesarean
0	LRP	Normal weight	****516G	22	White	11	1	0	0	> 748.14	1.02604	No	No	Vaginal
0	GDM	Normal weight	****186B	19	White	> 8 and < 11	1	0	0	> 748.14	0.492742	No	No	Vaginal
0	LRP	Normal weight	****139I	24	White	11	2	1	0	> 748.14	1.23168	No	No	Vaginal
0	GDM	Normal weight	****776J	22	White	> 8 and < 11	1	0	0	> 748.14	0.687097	No	No	Vaginal
1	LRP	Normal weight	****528J	18	White	11	1	0	0	> 748.14	0.276728	No	No	Cesarean
1	LRP	Normal weight	****048J	20	White	11	2	0	1	> 748.14	0.215553	No	No	Cesarean
1	LRP	Normal weight	****827E	33	Non-white	< 8	3	2	0	> 748.14	0.334677	No	No	Vaginal
0	GDM	Normal weight	****877J	38	White	> 12	1	0	0	> 748.14	1.09435	No	No	Vaginal
2	LRP	Normal weight	****528J	18	White	11	1	0	0	> 748.14	1.48007	No	No	Cesarean
1	GDM	Overweight/Obese	****854C	25	White	11	1	0	0	> 748.14	0.572005	No	No	Vaginal
1	LRP	Overweight/Obese	****890J	28	Non-white	11	5	2	2	> 748.14	1.30749	No	No	Vaginal
2	GDM	Overweight/Obese	****854C	25	White	11	1	0	0	> 748.14		No	No	Vaginal
0	LRP	Normal weight	****246G	37	White	8	4	3	0	> 748.14	0.379608	No	No	Vaginal
0	LRP	Normal weight	****306D	32	Non-white	11	5	4	0	> 748.14	0.350346	No	No	Vaginal
2	LRP	Normal weight	****048J	20	White	11	2	0	1	> 748.14	1.02408	No	No	Cesarean
2	GDM	Overweight/Obese	****285A	26	White	11	2	1	0	> 748.14	1.68295	No	No	Vaginal
2	GDM	Overweight/Obese	****824D	30	White	11	2	1	0	> 748.14	0.779608	No	No	Vaginal
2	GDM	Overweight/Obese	****391E	29	White	11	2	1	0	> 748.14		Yes	No	Cesarean
0	GDM	Overweight/Obese	****917G	25	White	11	1	0	0	> 748.14	0.814516	No	No	Vaginal
2	GDM	Normal weight	****171C	33	Non-white	> 8 and < 11	1	0	0	> 748.14	0.811866	No	No	Cesarean
2	GDM	Overweight/Obese	****514D	29	White	11	3	1	1	> 748.14		No	No	Cesarean
2	LRP	Overweight/Obese	****890J	28	Non-white	11	5	2	2	> 748.14	1.93295	No	No	Vaginal
2	LRP	Normal weight	****827E	33	Non-white	< 8	3	2	0	> 748.14	0.681336	No	No	Vaginal
1	LRP	Normal weight	****935K	27	Non-white	11	1	0	0	> 748.14	0.617627	No	No	Vaginal
1	GDM	Overweight/Obese	****021I	22	White	> 8 and < 11	3	1	1	> 748.14	0.426843	No	No	Vaginal
2	GDM	Overweight/Obese	****021I	22	White	> 8 and < 11	3	1	1	> 748.14	0.853917	No	No	Vaginal
1	LRP	Normal weight	****516G	22	White	11	1	0	0	> 748.14	0.943548	No	No	Vaginal
2	LRP	Normal weight	****516G	22	White	11	1	0	0	> 748.14	1.17684	No	No	Vaginal
1	LRP	Normal weight	****269K	23	Non-white	11	1	0	0	> 748.14	0.494585	No	No	Vaginal
0	GDM	Overweight/Obese	****477A	19	White	< 8	1	0	0	> 748.14	0.713479	No	No	Vaginal
2	LRP	Normal weight	****269K	23	Non-white	11	1	0	0	> 748.14	0.903917	No	No	Vaginal
0	GDM	Overweight/Obese	****202K	30	White	11	1	0	0	> 748.14	0.575806	No	No	Vaginal
0	GDM	Overweight/Obese	****748D	23	Non-white	11	1	0	0	> 748.14	0.845392	No	No	Vaginal
1	GDM	Normal weight	****461H	18	White	> 8 and < 11	2	1	0	> 748.14	0.761866
0	GDM	Overweight/Obese	****496A	25	White	11	2	1	0	> 748.14	1.88859	No	No	Vaginal
1	LRP	Overweight/Obese	****395I	23	White	11	1	0	0	> 748.14	0.384101	No	No	Vaginal
1	GDM	Overweight/Obese	****852F	26	Non-white	< 8	6	3	2	> 748.14	0.71371	No	No	Vaginal
0	GDM	Overweight/Obese	****724D	31	Non-white	11	1	0	0	> 748.14	1.08698	No	No	Vaginal
1	GDM	Overweight/Obese	****292A	37	White	> 8 and < 11	2	1	0	> 748.14	0.973387	No	No	Vaginal
2	LRP	Normal weight	****935K	27	Non-white	11	1	0	0	> 748.14	0.96924	No	No	Vaginal
0	LRP	Normal weight	****577B	21	Non-white	11	1	0	0	> 748.14	0.916705	Yes	No	Vaginal
0	GDM	Normal weight	****297B	27	White	11	3	1	1	> 748.14	0.816359	No	No	Vaginal
2	GDM	Overweight/Obese	****852F	26	Non-white	< 8	6	3	2	> 748.14		No	No	Vaginal
2	GDM	Overweight/Obese	****292A	37	White	> 8 and < 11	2	1	0	> 748.14	1.22903	No	No	Vaginal
2	GDM	Normal weight	****461H	18	White	> 8 and < 11	2	1	0	> 748.14	1.15138
0	GDM	Overweight/Obese	****858H	41	White	< 8	5	3	1	> 748.14	0.385369	No	No	Vaginal
1	GDM	Overweight/Obese	****724D	31	Non-white	11	1	0	0	> 748.14	0.384677	No	No	Vaginal
0	GDM	Overweight/Obese	****292A	37	White	> 8 and < 11	2	1	0	> 748.14	1.01601	No	No	Vaginal
0	GDM	Overweight/Obese	****514D	29	White	11	3	1	1	> 748.14	0.776382	No	No	Cesarean
0	LRP	Overweight/Obese	****890J	28	Non-white	11	5	2	2	> 748.14	1.69666	No	No	Vaginal
1	GDM	Overweight/Obese	****452F	36	White	11	1	0	0	> 748.14	0.529263	No	No	Cesarean
1	LRP	Normal weight	****281D	18	White	> 8 and < 11	1	0	0	> 748.14	0.987097	No	No	Vaginal
2	GDM	Overweight/Obese	****724D	31	Non-white	11	1	0	0	> 748.14	1.17039	No	No	Vaginal
1	LRP	Overweight/Obese	****469J	27	White	11	2	1	0	> 748.14	0.784677	No	No	Vaginal
2	LRP	Overweight/Obese	****395I	23	White	11	1	0	0	> 748.14	1.13007	No	No	Vaginal
1	GDM	Overweight/Obese	****526F	37	White	11	4	3	0	> 748.14	1.65184	No	No	Vaginal
0	GDM	Normal weight	****409K	21	White	> 8 and < 11	1	0	0	> 748.14	0.933295	No	No	Vaginal
0	LRP	Normal weight	****417F	24	White	8	1	0	0	> 748.14	1.43641	No	No	Vaginal
1	GDM	Overweight/Obese	****596K	33	Non-white	< 8	4	3	0	> 748.14	0.532258	No	No	Cesarean
1	LRP	Normal weight	****124H	25	Non-white	> 8 and < 11	4	2	1	> 748.14	0.513594	No	No	Vaginal
2	LRP	Normal weight	****124H	25	Non-white	> 8 and < 11	4	2	1	> 748.14		No	No	Vaginal
1	GDM	Normal weight	****177J	20	White	11	1	0	0	> 748.14	0.509908	No	No	Vaginal
2	GDM	Normal weight	****177J	20	White	11	1	0	0	> 748.14	1.30634	No	No	Vaginal
1	GDM	Overweight/Obese	****858H	41	White	< 8	5	3	1	> 748.14	0.322581	No	No	Vaginal
1	GDM	Normal weight	****297B	27	White	11	3	1	1	> 748.14	0.905069	No	No	Vaginal
0	GDM	Overweight/Obese	****452F	36	White	11	1	0	0	> 748.14	0.551152	No	No	Cesarean
1	LRP	Normal weight	****417F	24	White	8	1	0	0	> 748.14	1.00265	No	No	Vaginal
1	GDM	Overweight/Obese	***637D	31	White	11	2	1	0	> 748.14	0.972005	No	No	Cesarean
2	LRP	Overweight/Obese	****469J	27	White	11	2	1	0	> 748.14	1.18929	No	No	Vaginal
0	LRP	Overweight/Obese	****469J	27	White	11	2	1	0	> 748.14	1.10876	No	No	Vaginal
0	LRP	Overweight/Obese	****355C	23	White	> 12	2	1	0	> 748.14	1.17408	No	No	Vaginal
1	GDM	Normal weight	****124E	22	White	8	3	2	0	> 748.14	0.395161	No	No	Cesarean
0	LRP	Overweight/Obese	****603H	30	White	11	2	1	0	> 748.14	0.901382	No	No	Vaginal
1	GDM	Overweight/Obese	****770I	35	White	11	4	2	1	> 748.14	1.21694	No	No	Cesarean
1	LRP	Overweight/Obese	****954H	21	Non-white	> 8 and < 11	1	0	0	> 748.14	1.66129	No	No	Cesarean
1	GDM	Overweight/Obese	****917G	25	White	11	1	0	0	> 748.14	0.866935	No	No	Vaginal
1	GDM	Normal weight	****864H	33	White	> 8 and < 11	3	2	0	> 748.14	0.556221	No	No	Vaginal
2	LRP	Normal weight	****281D	18	White	> 8 and < 11	1	0	0	> 748.14	0.935369	No	No	Vaginal
2	GDM	Overweight/Obese	****452F	36	White	11	1	0	0	> 748.14	0.475	No	No	Cesarean
2	LRP	Normal weight	****417F	24	White	8	1	0	0	> 748.14	0.961175	No	No	Vaginal
1	GDM	Normal weight	****373H	31	Non-white	11	3	2	0	> 748.14	0.940323	No	No	Vaginal
0	GDM	Normal weight	****171C	33	Non-white	> 8 and < 11	1	0	0	> 748.14	1.35991	No	No	Cesarean
2	GDM	Overweight/Obese	****526F	37	White	11	4	3	0	> 748.14	1.4341	No	No	Vaginal
1	LRP	Overweight/Obese	****355C	23	White	> 12	2	1	0	> 748.14	1.05311	No	No	Vaginal
2	GDM	Overweight/Obese	****596K	33	Non-white	< 8	4	3	0	> 748.14	1.10184	No	No	Cesarean
1	LRP	Overweight/Obese	****785J	22	Non-white	11	2	1	0	> 748.14	0.924194	No	No	Cesarean
0	LRP	Normal weight	****124H	25	Non-white	> 8 and < 11	4	2	1	> 748.14	0.860714	No	No	Vaginal
2	GDM	Overweight/Obese	****858H	41	White	< 8	5	3	1	> 748.14	0.883065	No	No	Vaginal
2	GDM	Normal weight	****297B	27	White	11	3	1	1	> 748.14	1.04297	No	No	Vaginal
2	GDM	Overweight/Obese	***637D	31	White	11	2	1	0	> 748.14	1.24585	No	No	Cesarean
0	LRP	Normal weight	****561A	18	White	> 8 and < 11	2	1	0	> 748.14	1.38088	No	No	Vaginal
2	LRP	Overweight/Obese	****785J	22	Non-white	11	2	1	0	> 748.14	0.493894	No	No	Cesarean
2	GDM	Normal weight	****124E	22	White	8	3	2	0	> 748.14	0.792166	No	No	Cesarean
2	LRP	Overweight/Obese	****355C	23	White	> 12	2	1	0	> 748.14	0.720046	No	No	Vaginal
2	GDM	Normal weight	****864H	33	White	> 8 and < 11	3	2	0	> 748.14	0.570046	No	No	Vaginal
2	GDM	Normal weight	****373H	31	Non-white	11	3	2	0	> 748.14	1.2144	No	No	Vaginal
1	GDM	Overweight/Obese	****477A	19	White	< 8	1	0	0	> 748.14	0.690207	No	No	Vaginal
2	GDM	Overweight/Obese	****770I	35	White	11	4	2	1	> 748.14	1.88376	No	No	Cesarean
2	GDM	Overweight/Obese	****477A	19	White	< 8	1	0	0	> 748.14		No	No	Vaginal
2	LRP	Overweight/Obese	****954H	21	Non-white	> 8 and < 11	1	0	0	> 748.14	0.965323	No	No	Cesarean
2	GDM	Overweight/Obese	****917G	25	White	11	1	0	0	> 748.14	1.53053	No	No	Vaginal
0	LRP	Overweight/Obese	****595H	35	White	11	1	0	0	> 748.14	1.13687	No	No	Vaginal
0	LRP	Overweight/Obese	****720F	31	White	8	3	2	0	> 748.14	0.834562	No	No	Vaginal
0	LRP	Normal weight	****030G	25	White	> 8 and < 11	3	2	0	> 748.14	0.421083	No	No	Vaginal
1	GDM	Normal weight	****556J	34	Non-white	11	1	0	0	> 748.14	0.515207	No	No	Cesarean
0	LRP	Overweight/Obese	****526C	23	White	11	2	0	1	> 748.14	0.765553	No	No	Vaginal
0	LRP	Overweight/Obese	****967C	24	Non-white	< 8	2	1	0	> 748.14	0.519124	No	No	Vaginal
0	LRP	Overweight/Obese	****130A	25	White	11	1	0	0	> 748.14	1.15392	No	No	Vaginal
0	GDM	Overweight/Obese	****056I	27	White	11	1	0	0	> 748.14	1.06832	No	No	Cesarean
0	LRP	Overweight/Obese	****844H	25	White	11	1	0	0	> 748.14	0.985829	Yes	No	Vaginal
1	GDM	Normal weight	****661F	39	White	11	2	1	0	> 748.14	0.63606	No	No	Cesarean
0	LRP	Overweight/Obese	****858J	37	White	< 8	3	2	0	> 748.14	0.792627	No	No	Vaginal
0	LRP	Overweight/Obese	****395I	23	White	11	1	0	0	> 748.14	0.201498	No	No	Vaginal
0	GDM	Normal weight	****556J	34	Non-white	11	1	0	0	> 748.14	0.470276	No	No	Cesarean
0	LRP	Normal weight	****269K	23	Non-white	11	1	0	0	> 748.14	0.547235	No	No	Vaginal
0	LRP	Normal weight	****281D	18	White	> 8 and < 11	1	0	0	> 748.14	0.995737	No	No	Vaginal
1	LRP	Normal weight	****030G	25	White	> 8 and < 11	3	2	0	> 748.14	0.304724	No	No	Vaginal
2	GDM	Normal weight	****661F	39	White	11	2	1	0	> 748.14		No	No	Cesarean
0	GDM	Overweight/Obese	****391E	29	White	11	2	1	0	> 748.14	0.473272	Yes	No	Cesarean
0	LRP	Overweight/Obese	****852B	33	White	8	1	0	0	> 748.14	0.575691	No	No	Cesarean
1	LRP	Normal weight	****621H	22	White	11	2	1	0	> 748.14	0.754608	No	No	Cesarean
1	LRP	Overweight/Obese	****595H	35	White	11	1	0	0	> 748.14	1.09942	No	No	Vaginal
0	LRP	Normal weight	****911K	26	Non-white	> 8 and < 11	2	1	0	> 748.14	1.43134	No	No	Vaginal
0	LRP	Normal weight	****249A	31	White	8	3	1	1	> 748.14	0.242512	No	No	Vaginal
0	LRP	Overweight/Obese	****696H	24	Non-white	11	1	0	0	> 748.14	0.512903	No	No	Cesarean
0	LRP	Overweight/Obese	****245A	34	Non-white	11	2	1	0	> 748.14	0.578111	No	No	Cesarean
1	GDM	Overweight/Obese	****543J	33	Non-white	11	2	0	1	> 748.14	0.506336	No	No	Cesarean
0	GDM	Overweight/Obese	****596K	33	Non-white	< 8	4	3	0	> 748.14	0.536866	No	No	Cesarean
1	LRP	Overweight/Obese	****720F	31	White	8	3	2	0	> 748.14	0.648963	No	No	Vaginal
2	LRP	Overweight/Obese	****595H	35	White	11	1	0	0	> 748.14	0.533641	No	No	Vaginal
0	LRP	Overweight/Obese	****149F	26	White	11	2	0	1	> 748.14	0.208525	No	No	Cesarean
1	LRP	Normal weight	****139I	24	White	11	2	1	0	> 748.14	1.05311	No	No	Vaginal
1	GDM	Overweight/Obese	****748D	23	Non-white	11	1	0	0	> 748.14	0.845392	No	No	Vaginal
1	LRP	Overweight/Obese	****696H	24	Non-white	11	1	0	0	> 748.14	0.452419	No	No	Cesarean
1	LRP	Normal weight	****561A	18	White	> 8 and < 11	2	1	0	> 748.14	1.05553	No	No	Vaginal
0	LRP	Overweight/Obese	****954H	21	Non-white	> 8 and < 11	1	0	0	> 748.14	1.69412	No	No	Cesarean
0	LRP	Overweight/Obese	****785J	22	Non-white	11	2	1	0	> 748.14	0.741014	No	No	Cesarean
1	LRP	Overweight/Obese	****967C	24	Non-white	< 8	2	1	0	> 748.14	0.441014	No	No	Vaginal
0	LRP	Normal weight	****521C	25	Non-white	11	2	1	0	> 748.14	1.19827	No	No	Vaginal
0	GDM	Overweight/Obese	***637D	31	White	11	2	1	0	> 748.14	0.846889	No	No	Cesarean
2	GDM	Normal weight	****556J	34	Non-white	11	1	0	0	> 748.14	1.18041	No	No	Cesarean
0	LRP	Overweight/Obese	****015G	39	White	< 8	3	2	0	> 748.14	0.233295	Yes	No	Cesarean
1	GDM	Normal weight	****174A	35	Non-white	> 8 and < 11	4	2	1	> 748.14	0.433871	No	No	Vaginal
1	LRP	Overweight/Obese	****015G	39	White	< 8	3	2	0	> 748.14	0.385369	Yes	No	Cesarean
0	GDM	Normal weight	****124E	22	White	8	3	2	0	> 748.14	0.535253	No	No	Cesarean
1	LRP	Normal weight	****405H	27	Non-white	8	1	0	0	> 748.14	0.572811	No	No	Cesarean
2	LRP	Overweight/Obese	****967C	24	Non-white	< 8	2	1	0	> 748.14	0.866359	No	No	Vaginal
0	LRP	Normal weight	****243J	35	Non-white	8	3	2	0	> 748.14	0.608756	Yes	No	Cesarean
1	GDM	Overweight/Obese	****560B	38	White	8	3	2	0	> 748.14	1.09274	No	No	Cesarean
0	LRP	Normal weight	****048J	20	White	11	2	0	1	> 748.14	0.86394	No	No	Cesarean
1	LRP	Normal weight	****533D	27	Non-white	8	2	1	0	> 748.14	0.983065	No	No	Cesarean
2	LRP	Overweight/Obese	****720F	31	White	8	3	2	0	> 748.14	1.27396	No	No	Vaginal
2	LRP	Overweight/Obese	****696H	24	Non-white	11	1	0	0	> 748.14	0.57235	No	No	Cesarean
1	LRP	Overweight/Obese	****245A	34	Non-white	11	2	1	0	> 748.14	0.566014	No	No	Cesarean
2	LRP	Overweight/Obese	****245A	34	Non-white	11	2	1	0	> 748.14	1.13859	No	No	Cesarean
2	LRP	Normal weight	****030G	25	White	> 8 and < 11	3	2	0	> 748.14	1.14171	No	No	Vaginal
0	GDM	Normal weight	****661F	39	White	11	2	1	0	> 748.14	0.928111	No	No	Cesarean
1	LRP	Overweight/Obese	****603H	30	White	11	2	1	0	> 748.14	0.955415	No	No	Vaginal
0	GDM	Overweight/Obese	****770I	35	White	11	4	2	1	> 748.14	1.77166	No	No	Cesarean
2	LRP	Normal weight	****533D	27	Non-white	8	2	1	0	> 748.14		No	No	Cesarean
1	LRP	Normal weight	****470H	29	White	11	1	0	0	> 748.14	0.116935	No	No	Cesarean
1	GDM	Normal weight	****186B	19	White	> 8 and < 11	1	0	0	> 748.14	0.428226	No	No	Vaginal
1	GDM	Overweight/Obese	****202K	30	White	11	1	0	0	> 748.14	0.567166	No	No	Vaginal
0	LRP	Normal weight	****470H	29	White	11	1	0	0	> 748.14	0.292972	No	No	Cesarean
2	GDM	Overweight/Obese	****748D	23	Non-white	11	1	0	0	> 748.14	0.810253	No	No	Vaginal
2	LRP	Normal weight	****621H	22	White	11	2	1	0	> 748.14	1.05703	No	No	Cesarean
1	LRP	Normal weight	****911K	26	Non-white	> 8 and < 11	2	1	0	> 748.14	1.54666	No	No	Vaginal
2	GDM	Overweight/Obese	****202K	30	White	11	1	0	0	> 748.14	1.48975	No	No	Vaginal
1	LRP	Normal weight	****249A	31	White	8	3	1	1	> 748.14	0.189516	No	No	Vaginal
2	GDM	Normal weight	****186B	19	White	> 8 and < 11	1	0	0	> 748.14	0.745392	No	No	Vaginal
2	GDM	Normal weight	****174A	35	Non-white	> 8 and < 11	4	2	1	> 748.14	0.850691	No	No	Vaginal
0	LRP	Normal weight	****621H	22	White	11	2	1	0	> 748.14	0.938364	No	No	Cesarean
1	LRP	Normal weight	****246G	37	White	8	4	3	0	> 748.14	0.383641	No	No	Vaginal
1	LRP	Overweight/Obese	****507C	34	Non-white	< 8	3	2	0	> 748.14	0.180415	No	No	Vaginal
1	GDM	Normal weight	****776J	22	White	> 8 and < 11	1	0	0	> 748.14	0.953226	No	No	Vaginal
0	GDM	Overweight/Obese	****560B	38	White	8	3	2	0	> 748.14	1.01855	No	No	Cesarean
1	GDM	Overweight/Obese	****815G	33	Non-white	11	2	1	0	> 748.14	0.71129	No	No	Cesarean
1	LRP	Overweight/Obese	****738D	21	White	11	1	0	0	> 748.14	0.805415	No	No	Vaginal
2	LRP	Normal weight	****139I	24	White	11	2	1	0	> 748.14	1.10461	No	No	Vaginal
2	GDM	Overweight/Obese	****543J	33	Non-white	11	2	0	1	> 748.14	0.927419	No	No	Cesarean
2	LRP	Normal weight	****561A	18	White	> 8 and < 11	2	1	0	> 748.14	0.898157	No	No	Vaginal
1	LRP	Overweight/Obese	****526C	23	White	11	2	0	1	> 748.14	0.492627	No	No	Vaginal
0	GDM	Normal weight	****633A	38	Non-white	< 8	5	3	1	> 748.14	1.69827	No	No	Cesarean
2	LRP	Normal weight	****405H	27	Non-white	8	1	0	0	> 748.14	1.14988	No	No	Cesarean
1	LRP	Overweight/Obese	****944C	28	Non-white	11	3	1	1	> 748.14	1.33456	No	No	Vaginal
1	LRP	Overweight/Obese	****149F	26	White	11	2	0	1	> 748.14	0.146889	No	No	Cesarean
1	GDM	Normal weight	****347B	29	Non-white	11	2	1	0	> 748.14	0.499078
0	LRP	Normal weight	****533D	27	Non-white	8	2	1	0	> 748.14	1.04009	No	No	Cesarean
1	LRP	Overweight/Obese	****130A	25	White	11	1	0	0	> 748.14	1.18618	No	No	Vaginal
0	LRP	Normal weight	****405H	27	Non-white	8	1	0	0	> 748.14	1.24447	No	No	Cesarean
1	LRP	Normal weight	****306D	32	Non-white	11	5	4	0	> 748.14	0.350346	No	No	Vaginal
2	GDM	Normal weight	****776J	22	White	> 8 and < 11	1	0	0	> 748.14	1.08698	No	No	Vaginal
0	GDM	Overweight/Obese	****543J	33	Non-white	11	2	0	1	> 748.14	0.448618	No	No	Cesarean
2	LRP	Normal weight	****470H	29	White	11	1	0	0	> 748.14	1.0894	No	No	Cesarean
0	LRP	Normal weight	****371C	40	White	8	6	5	0	> 748.14	0.434447	No	No	Cesarean
1	LRP	Normal weight	****521C	25	Non-white	11	2	1	0	> 748.14	0.63629	No	No	Vaginal
2	GDM	Overweight/Obese	****560B	38	White	8	3	2	0	> 748.14	1.00472	No	No	Cesarean
0	LRP	Normal weight	****528J	18	White	11	1	0	0	> 748.14	0.938018	No	No	Cesarean
0	GDM	Overweight/Obese	****815G	33	Non-white	11	2	1	0	> 748.14	0.511521	No	No	Cesarean
1	GDM	Normal weight	****877J	38	White	> 12	1	0	0	> 748.14	0.773963	No	No	Vaginal
2	GDM	Overweight/Obese	****815G	33	Non-white	11	2	1	0	> 748.14	1.23537	No	No	Cesarean
2	GDM	Normal weight	****877J	38	White	> 12	1	0	0	> 748.14	0.998963	No	No	Vaginal
0	LRP	Overweight/Obese	****132G	29	White	> 8 and < 11	3	2	0	> 748.14	0.572696	No	No	Cesarean
2	LRP	Overweight/Obese	****603H	30	White	11	2	1	0	> 748.14	1.153	No	No	Vaginal
1	LRP	Overweight/Obese	****132G	29	White	> 8 and < 11	3	2	0	> 748.14	0.51394	No	No	Cesarean
0	GDM	Normal weight	****461H	18	White	> 8 and < 11	2	1	0	> 748.14	0.890553
2	LRP	Overweight/Obese	****738D	21	White	11	1	0	0	> 748.14	1.32765	No	No	Vaginal
1	LRP	Normal weight	****371C	40	White	8	6	5	0	> 748.14	0.375	No	No	Cesarean
1	GDM	Overweight/Obese	****496A	25	White	11	2	1	0	> 748.14	1.70023	No	No	Vaginal
2	LRP	Normal weight	****911K	26	Non-white	> 8 and < 11	2	1	0	> 748.14		No	No	Vaginal
2	GDM	Normal weight	****347B	29	Non-white	11	2	1	0	> 748.14
2	LRP	Normal weight	****249A	31	White	8	3	1	1	> 748.14	0.759562	No	No	Vaginal
1	GDM	Normal weight	****633A	38	Non-white	< 8	5	3	1	> 748.14	0.422005	No	No	Cesarean
2	LRP	Normal weight	****521C	25	Non-white	11	2	1	0	> 748.14	1.37961	No	No	Vaginal
2	LRP	Normal weight	****306D	32	Non-white	11	5	4	0	> 748.14		No	No	Vaginal
2	LRP	Overweight/Obese	****507C	34	Non-white	< 8	3	2	0	> 748.14	1.17408	No	No	Vaginal
2	GDM	Overweight/Obese	****496A	25	White	11	2	1	0	> 748.14	0.757028	No	No	Vaginal
2	LRP	Normal weight	****246G	37	White	8	4	3	0	> 748.14	1.11475	No	No	Vaginal
2	LRP	Normal weight	****371C	40	White	8	6	5	0	> 748.14	0.940207	No	No	Cesarean
0	GDM	Normal weight	****347B	29	Non-white	11	2	1	0	> 748.14	0.491014
2	LRP	Overweight/Obese	****132G	29	White	> 8 and < 11	3	2	0	> 748.14	1.04896	No	No	Cesarean
2	LRP	Overweight/Obese	****526C	23	White	11	2	0	1	> 748.14	1.26843	No	No	Vaginal
1	LRP	Overweight/Obese	****844H	25	White	11	1	0	0	> 748.14	0.455645	Yes	No	Vaginal
2	GDM	Normal weight	****633A	38	Non-white	< 8	5	3	1	> 748.14	1.80392	No	No	Cesarean
2	LRP	Overweight/Obese	****944C	28	Non-white	11	3	1	1	> 748.14	1.02892	No	No	Vaginal
2	LRP	Overweight/Obese	****844H	25	White	11	1	0	0	> 748.14		Yes	No	Vaginal
2	LRP	Overweight/Obese	****149F	26	White	11	2	0	1	> 748.14		No	No	Cesarean
0	LRP	Normal weight	****469C	24	White	> 8 and < 11	2	1	0	> 748.14	0.632488
1	LRP	Normal weight	****469C	24	White	> 8 and < 11	2	1	0	> 748.14	0.783295
2	LRP	Overweight/Obese	****130A	25	White	11	1	0	0	> 748.14	0.727304	No	No	Vaginal
2	LRP	Normal weight	****469C	24	White	> 8 and < 11	2	1	0	> 748.14	0.930876
0	LRP	Normal weight	****103B	31	White	11	2	1	0	> 449.15	0.367512	No	No	Vaginal
0	LRP	Overweight/Obese	****520G	24	White	11	1	0	0	> 449.15	0.530876	No	No	Vaginal
0	GDM	Overweight/Obese	****106F	26	White	11	2	1	0	> 449.15	0.565092	No	No	Vaginal
0	GDM	Normal weight	****016F	26	Non-white	11	2	1	0	> 449.15	0.230876	No	No	Vaginal
0	GDM	Normal weight	****289H	21	White	< 8	1	0	0	> 449.15	0.459447	No	No	Vaginal
0	GDM	Overweight/Obese	****390D	25	White	8	2	0	1	> 449.15	0.419931	No	No	Vaginal
0	GDM	Normal weight	****853B	29	White	> 8 and < 11	3	2	0	> 449.15	1.09666	No	No	Vaginal
1	GDM	Normal weight	****016F	26	Non-white	11	2	1	0	> 449.15	0.253917	No	No	Vaginal
0	GDM	Overweight/Obese	****375H	23	White	11	3	1	1	> 449.15	1.23733	No	No	Vaginal
0	LRP	Overweight/Obese	****991C	22	Non-white	8	4	3	0	> 449.15	0.658065	No	No	Vaginal
1	LRP	Normal weight	****641C	26	Non-white	< 8	4	3	0	> 449.15	0.665092	Yes	Yes	Vaginal
2	LRP	Normal weight	****641C	26	Non-white	< 8	4	3	0	> 449.15		Yes	Yes	Vaginal
0	GDM	Normal weight	****777C	24	Non-white	8	3	2	0	> 449.15	0.654263	No	No	Vaginal
0	LRP	Normal weight	****641C	26	Non-white	< 8	4	3	0	> 449.15	0.665092	Yes	Yes	Vaginal
0	LRP	Overweight/Obese	****527E	31	White	11	6	4	1	> 449.15	0.161982	No	No	Vaginal
0	LRP	Overweight/Obese	****633A	27	Non-white	11	2	1	0	> 449.15	1.13249	No	No	Vaginal
0	LRP	Normal weight	****950C	31	White	< 8	5	4	2	> 449.15	0.359101	Yes	No	Vaginal
0	LRP	Overweight/Obese	****143I	20	Non-white	> 8 and < 11	2	1	0	> 449.15	1.09585	No	No	Vaginal
1	LRP	Overweight/Obese	****378G	21	Non-white	> 8 and < 11	1	0	0	> 449.15	1.32396	No	No	Vaginal
1	LRP	Overweight/Obese	****527E	31	White	11	6	4	1	> 449.15	0.854032	No	No	Vaginal
1	LRP	Overweight/Obese	****996E	34	White	> 8 and < 11	6	2	3	> 449.15	0.445161	No	No	Vaginal
2	LRP	Overweight/Obese	****996E	34	White	> 8 and < 11	6	2	3	> 449.15	0.864401	No	No	Vaginal
0	GDM	Normal weight	****429C	39	Non-white	< 8	8	7	0	> 449.15	0.747005	No	No	Vaginal
0	GDM	Normal weight	****233I	28	Non-white	< 8	3	2	0	> 449.15	1.01452	No	No	Vaginal
0	GDM	Overweight/Obese	****441F	29	Non-white	< 8	5	3	1	> 449.15	0.713249	Yes	No	Vaginal
1	GDM	Overweight/Obese	****156I	21	White	> 8 and < 11	2	0	1	> 449.15	0.454608	No	No	Vaginal
0	GDM	Normal weight	****134I	19	Non-white	11	1	0	0	> 449.15	1.46359	No	No	Vaginal
0	GDM	Overweight/Obese	****596K	32	Non-white	< 8	3	2	0	> 449.15	0.342742	No	No	Vaginal
0	GDM	Overweight/Obese	****768C	30	Non-white	11	2	1	0	> 449.15	0.682949	No	No	Vaginal
1	LRP	Overweight/Obese	*****772C	21	White	11	1	0	0	> 449.15	0.31924	No	No	Cesarean
0	GDM	Normal weight	****932K	21	Non-white	11	1	0	0	> 449.15	0.852189	No	No	Vaginal
0	GDM	Normal weight	****374J	22	Non-white	8	2	1	0	> 449.15	1.36267	No	No	Vaginal
0	GDM	Normal weight	****737K	18	Non-white	> 8 and < 11	1	0	0	> 449.15	0.238479	No	No	Vaginal
0	GDM	Overweight/Obese	****325F	30	White	11	1	0	0	> 449.15	0.377419	No	No	Vaginal
1	GDM	Normal weight	****374J	22	Non-white	8	2	1	0	> 449.15	0.852304	No	No	Vaginal
2	GDM	Normal weight	****016F	26	Non-white	11	2	1	0	> 449.15	0.428226	No	No	Vaginal
2	GDM	Overweight/Obese	****156I	21	White	> 8 and < 11	2	0	1	> 449.15	1.68641	No	No	Vaginal
2	LRP	Overweight/Obese	****527E	31	White	11	6	4	1	> 449.15		No	No	Vaginal
1	LRP	Normal weight	****950C	31	White	< 8	5	4	2	> 449.15	0.640323	Yes	No	Vaginal
1	LRP	Normal weight	****409F	28	White	< 8	2	1	0	> 449.15	0.712903	Yes	No	Vaginal
0	GDM	Normal weight	****684A	23	Non-white	8	2	1	0	> 449.15	0.296544	No	No	Vaginal
0	LRP	Overweight/Obese	****721E	30	White	8	6	4	1	> 449.15	0.976382	No	No	Vaginal
2	LRP	Normal weight	****409F	28	White	< 8	2	1	0	> 449.15	0.939401	Yes	No	Vaginal
1	GDM	Normal weight	****132H	25	Non-white	> 8 and < 11	3	2	0	> 449.15	0.538479
2	LRP	Normal weight	****950C	31	White	< 8	5	4	2	> 449.15	0.165323	Yes	No	Vaginal
1	GDM	Normal weight	****396K	34	White	> 8 and < 11	3	1	1	> 449.15	2.00588	No	No	Cesarean
2	LRP	Overweight/Obese	*****772C	21	White	11	1	0	0	> 449.15	1.33283	No	No	Cesarean
0	GDM	Normal weight	****284B	18	Non-white	> 8 and < 11	1	0	0	> 449.15	0.217742	No	No	Vaginal
2	GDM	Normal weight	****132H	25	Non-white	> 8 and < 11	3	2	0	> 449.15	1.20311
1	GDM	Overweight/Obese	****954E	21	White	> 8 and < 11	1	0	0	> 449.15	0.262097	No	No	Cesarean
0	LRP	Normal weight	****268D	22	White	11	1	0	0	> 449.15	0.636175	No	No	Vaginal
0	GDM	Normal weight	****904I	19	Non-white	11	1	0	0	> 449.15	0.539401	No	No	Vaginal
0	LRP	Overweight/Obese	****096J	29	Non-white	> 8 and < 11	4	3	0	> 449.15	0.349885	No	No	Vaginal
1	GDM	Normal weight	****932K	21	Non-white	11	1	0	0	> 449.15	0.62477	No	No	Vaginal
1	LRP	Overweight/Obese	****799E	22	Non-white	8	3	2	0	> 449.15	1.05461	Yes	No	Vaginal
0	LRP	Overweight/Obese	****952D	26	Non-white	8	2	1	0	> 449.15	1.19297	No	No	Vaginal
1	GDM	Overweight/Obese	****768C	30	Non-white	11	2	1	0	> 449.15	0.579032	No	No	Vaginal
2	GDM	Normal weight	****374J	22	Non-white	8	2	1	0	> 449.15	1.20956	No	No	Vaginal
1	GDM	Overweight/Obese	****325F	30	White	11	1	0	0	> 449.15	0.850806	No	No	Vaginal
1	GDM	Overweight/Obese	****178F	30	White	< 8	1	0	0	> 449.15	0.173387	No	No	Cesarean
1	GDM	Normal weight	****521F	26	Non-white	11	2	1	0	> 449.15	1.0765	No	No	Vaginal
1	GDM	Normal weight	****737K	18	Non-white	> 8 and < 11	1	0	0	> 449.15	0.264286	No	No	Vaginal
2	GDM	Overweight/Obese	****954E	21	White	> 8 and < 11	1	0	0	> 449.15	0.745853	No	No	Cesarean
2	LRP	Overweight/Obese	****378G	21	Non-white	> 8 and < 11	1	0	0	> 449.15	1.26279	No	No	Vaginal
1	GDM	Normal weight	****853B	29	White	> 8 and < 11	3	2	0	> 449.15	1.12085	No	No	Vaginal
0	GDM	Overweight/Obese	****020E	27	Non-white	11	4	3	0	> 449.15	1.01555	No	No	Vaginal
1	GDM	Normal weight	****289H	21	White	< 8	1	0	0	> 449.15	0.23053	No	No	Vaginal
1	GDM	Overweight/Obese	****921D	37	White	11	2	1	0	> 449.15	0.569931	No	No	Cesarean
1	GDM	Normal weight	****347J	22	Non-white	11	1	0	0	> 449.15	1.09839	No	No	Cesarean
1	GDM	Normal weight	****174A	26	White	11	2	1	0	> 449.15	0.173272
2	GDM	Normal weight	****396K	34	White	> 8 and < 11	3	1	1	> 449.15		No	No	Cesarean
1	GDM	Normal weight	****684A	23	Non-white	8	2	1	0	> 449.15	0.390899	No	No	Vaginal
2	LRP	Overweight/Obese	****799E	22	Non-white	8	3	2	0	> 449.15	1.278	Yes	No	Vaginal
0	LRP	Normal weight	****049G	28	White	11	3	2	0	> 449.15	0.49424	No	No	Vaginal
1	LRP	Overweight/Obese	****520G	24	White	11	1	0	0	> 449.15	0.526843	No	No	Vaginal
0	LRP	Overweight/Obese	****078G	34	Non-white	8	4	3	0	> 449.15	1.4394	No	No	Vaginal
2	LRP	Overweight/Obese	****520G	24	White	11	1	0	0	> 449.15	0.972581	No	No	Vaginal
0	LRP	Normal weight	****159E	33	White	11	1	0	0	> 449.15	0.767857	No	No	Vaginal
1	GDM	Normal weight	****700D	20	White	11	1	0	0	> 449.15	1.23226	No	No	Cesarean
1	LRP	Normal weight	****268D	22	White	11	1	0	0	> 449.15	0.58606	No	No	Vaginal
0	GDM	Normal weight	****501E	27	White	11	2	1	0	> 449.15	0.748387	No	No	Vaginal
1	GDM	Normal weight	****284B	18	Non-white	> 8 and < 11	1	0	0	> 449.15	0.304724	No	No	Vaginal
2	GDM	Normal weight	****932K	21	Non-white	11	1	0	0	> 449.15	1.27247	No	No	Vaginal
1	GDM	Normal weight	****325A	23	White	> 8 and < 11	3	2	0	> 449.15	0.917742
2	LRP	Normal weight	****268D	22	White	11	1	0	0	> 449.15	0.948272	No	No	Vaginal
2	GDM	Overweight/Obese	****768C	30	Non-white	11	2	1	0	> 449.15	0.885714	No	No	Vaginal
2	GDM	Overweight/Obese	****325F	30	White	11	1	0	0	> 449.15	1.24827	No	No	Vaginal
1	GDM	Overweight/Obese	****237B	28	White	11	3	2	0	> 449.15	0.661175	Yes	No	Cesarean
2	GDM	Overweight/Obese	****178F	30	White	< 8	1	0	0	> 449.15	0.744585	No	No	Cesarean
1	LRP	Overweight/Obese	****093D	38	Non-white	11	1	0	0	> 449.15	0.599885	No	No	Cesarean
2	GDM	Normal weight	****521F	26	Non-white	11	2	1	0	> 449.15	1.93122	No	No	Vaginal
2	LRP	Overweight/Obese	****093D	38	Non-white	11	1	0	0	> 449.15	1.27177	No	No	Cesarean
0	GDM	Normal weight	****469G	20	White	< 8	1	0	0	> 449.15	0.860369	No	No	Vaginal
2	GDM	Normal weight	****737K	18	Non-white	> 8 and < 11	1	0	0	> 449.15	0.691935	No	No	Vaginal
2	GDM	Overweight/Obese	****921D	37	White	11	2	1	0	> 449.15		No	No	Cesarean
1	GDM	Overweight/Obese	****020E	27	Non-white	11	4	3	0	> 449.15	0.492166	No	No	Vaginal
2	GDM	Overweight/Obese	****020E	27	Non-white	11	4	3	0	> 449.15	1.03329	No	No	Vaginal
2	GDM	Normal weight	****853B	29	White	> 8 and < 11	3	2	0	> 449.15	2.22281	No	No	Vaginal
1	GDM	Overweight/Obese	****097C	41	White	> 8 and < 11	3	2	0	> 449.15	1.27719	No	No	Cesarean
2	GDM	Normal weight	****289H	21	White	< 8	1	0	0	> 449.15	0.727304	No	No	Vaginal
2	GDM	Overweight/Obese	****097C	41	White	> 8 and < 11	3	2	0	> 449.15	1.26924	No	No	Cesarean
2	GDM	Normal weight	****347J	22	Non-white	11	1	0	0	> 449.15	1.00829	No	No	Cesarean
2	GDM	Normal weight	****174A	26	White	11	2	1	0	> 449.15	0.973618
1	GDM	Normal weight	****962K	36	Non-white	11	4	1	2	> 449.15	0.497581
1	GDM	Normal weight	****777C	24	Non-white	8	3	2	0	> 449.15	0.654263	No	No	Vaginal
2	GDM	Overweight/Obese	****237B	28	White	11	3	2	0	> 449.15		Yes	No	Cesarean
2	GDM	Normal weight	****684A	23	Non-white	8	2	1	0	> 449.15	0.615092	No	No	Vaginal
2	GDM	Normal weight	****325A	23	White	> 8 and < 11	3	2	0	> 449.15	1.03779
1	GDM	Normal weight	****714B	25	Non-white	11	1	0	0	> 449.15	0.462097	No	No	Cesarean
0	LRP	Normal weight	****761G	22	Non-white	> 8 and < 11	2	1	0	> 449.15	0.565207	No	No	Vaginal
2	GDM	Normal weight	****962K	36	Non-white	11	4	1	2	> 449.15	1.0462
2	GDM	Normal weight	****714B	25	Non-white	11	1	0	0	> 449.15	1.18376	No	No	Cesarean
2	GDM	Normal weight	****284B	18	Non-white	> 8 and < 11	1	0	0	> 449.15	1.08929	No	No	Vaginal
0	LRP	Normal weight	****409F	28	White	< 8	2	1	0	> 449.15	1.15069	Yes	No	Vaginal
2	GDM	Normal weight	****777C	24	Non-white	8	3	2	0	> 449.15	0.95265	No	No	Vaginal
2	GDM	Normal weight	****700D	20	White	11	1	0	0	> 449.15		No	No	Cesarean
0	GDM	Overweight/Obese	****599H	30	Non-white	11	3	1	1	> 449.15	0.440899	No	No	Vaginal
0	LRP	Overweight/Obese	****996E	34	White	> 8 and < 11	6	2	3	> 449.15	0.509677	No	No	Vaginal
0	GDM	Overweight/Obese	****516K	34	White	11	3	2	0	> 449.15	2.09343	No	No	Vaginal
0	GDM	Overweight/Obese	****156I	21	White	> 8 and < 11	2	0	1	> 449.15	0.454608	No	No	Vaginal
0	LRP	Overweight/Obese	****378G	21	Non-white	> 8 and < 11	1	0	0	> 449.15	1.79171	No	No	Vaginal
0	GDM	Overweight/Obese	****163B	32	White	11	1	0	0	> 449.15	0.78318	No	No	Vaginal
0	GDM	Overweight/Obese	****721E	20	White	11	1	0	0	> 449.15	0.408295	No	No	Vaginal
0	GDM	Normal weight	****166D	28	Non-white	11	1	0	0	> 449.15	1.56659	No	No	Vaginal
0	GDM	Overweight/Obese	****529F	24	White	11	1	0	0	> 449.15	0.457949	No	No	Vaginal
0	LRP	Overweight/Obese	****799E	22	Non-white	8	3	2	0	> 449.15	1.15772	Yes	No	Vaginal
0	GDM	Overweight/Obese	****178F	30	White	< 8	1	0	0	> 449.15	0.16106	No	No	Cesarean
0	GDM	Overweight/Obese	****237B	28	White	11	3	2	0	> 449.15	0.525691	Yes	No	Cesarean
1	GDM	Overweight/Obese	****111K	35	Non-white	8	4	3	0	> 449.15	0.609562	No	No	Cesarean
0	GDM	Normal weight	****56E	21	Non-white	> 8 and < 11	1	0	0	> 449.15	0.40553	No	No	Vaginal
1	GDM	Overweight/Obese	****163B	32	White	11	1	0	0	> 449.15	0.728456	No	No	Vaginal
1	LRP	Overweight/Obese	****861K	27	White	11	3	2	0	> 449.15	0.24424	No	No	Cesarean
1	GDM	Overweight/Obese	****244A	35	White	> 8 and < 11	3	2	0	> 449.15	0.399194
1	GDM	Overweight/Obese	****529F	24	White	11	1	0	0	> 449.15	0.434908	No	No	Vaginal
1	GDM	Overweight/Obese	****441F	29	Non-white	< 8	5	3	1	> 449.15	0.739055	Yes	No	Vaginal
1	GDM	Overweight/Obese	****721E	20	White	11	1	0	0	> 449.15	0.166935	No	No	Vaginal
1	LRP	Overweight/Obese	****042G	22	White	> 8 and < 11	1	0	0	> 449.15	1.14194	No	No	Vaginal
1	GDM	Overweight/Obese	****397D	27	Non-white	> 8 and < 11	1	0	0	> 449.15	0.233871	No	No	Cesarean
0	GDM	Normal weight	****521F	26	Non-white	11	2	1	0	> 449.15	1.05864	No	No	Vaginal
1	GDM	Overweight/Obese	****383B	37	Non-white	< 8	5	3	1	> 449.15	0.258756	No	No	Cesarean
0	GDM	Normal weight	****347J	22	Non-white	11	1	0	0	> 449.15	1.03618	No	No	Cesarean
2	GDM	Overweight/Obese	****441F	29	Non-white	< 8	5	3	1	> 449.15	1.34942	Yes	No	Vaginal
2	GDM	Overweight/Obese	****111K	35	Non-white	8	4	3	0	> 449.15	1.11682	No	No	Cesarean
1	GDM	Normal weight	****260E	29	White	< 8	2	1	0	> 449.15	1.26118	No	No	Cesarean
1	GDM	Normal weight	****904I	19	Non-white	11	1	0	0	> 449.15	0.539401	No	No	Vaginal
2	GDM	Overweight/Obese	****163B	32	White	11	1	0	0	> 449.15		No	No	Vaginal
2	GDM	Normal weight	****904I	19	Non-white	11	1	0	0	> 449.15	1.34735	No	No	Vaginal
2	LRP	Overweight/Obese	****861K	27	White	11	3	2	0	> 449.15	0.874885	No	No	Cesarean
2	GDM	Overweight/Obese	****244A	35	White	> 8 and < 11	3	2	0	> 449.15	1.12154
0	GDM	Overweight/Obese	****358D	41	Non-white	11	4	1	2	> 449.15	1.44217	No	No	Cesarean
1	GDM	Normal weight	****166D	28	Non-white	11	1	0	0	> 449.15	1.22569	No	No	Vaginal
2	GDM	Normal weight	****166D	28	Non-white	11	1	0	0	> 449.15	1.33779	No	No	Vaginal
1	LRP	Overweight/Obese	****633A	27	Non-white	11	2	1	0	> 449.15	1.03491	No	No	Vaginal
2	GDM	Overweight/Obese	****529F	24	White	11	1	0	0	> 449.15		No	No	Vaginal
1	LRP	Overweight/Obese	****382J	23	Non-white	> 8 and < 11	1	0	0	> 449.15	0.355645	No	No	Cesarean
2	GDM	Normal weight	****260E	29	White	< 8	2	1	0	> 449.15	0.992972	No	No	Cesarean
2	LRP	Overweight/Obese	****633A	27	Non-white	11	2	1	0	> 449.15	1.397	No	No	Vaginal
2	LRP	Overweight/Obese	****382J	23	Non-white	> 8 and < 11	1	0	0	> 449.15	0.99182	No	No	Cesarean
2	GDM	Overweight/Obese	****721E	20	White	11	1	0	0	> 449.15	0.613594	No	No	Vaginal
2	LRP	Overweight/Obese	****042G	22	White	> 8 and < 11	1	0	0	> 449.15	1.32892	No	No	Vaginal
2	GDM	Overweight/Obese	****397D	27	Non-white	> 8 and < 11	1	0	0	> 449.15	1.06832	No	No	Cesarean
2	GDM	Overweight/Obese	****383B	37	Non-white	< 8	5	3	1	> 449.15	0.749885	No	No	Cesarean
0	LRP	Normal weight	****716J	23	Non-white	11	3	1	1	> 449.15	1.42892	No	No	Vaginal
0	LRP	Normal weight	****370F	23	White	11	4	3	0	> 449.15	0.9947	No	No	Vaginal
0	GDM	Overweight/Obese	****820F	38	White	> 12	1	0	0	> 449.15	1.45737	No	No	Cesarean
0	LRP	Normal weight	****4296A	26	Non-white	11	2	1	0	> 449.15	0.682143	No	No	Vaginal
0	GDM	Normal weight	****700D	20	White	11	1	0	0	> 449.15	1.29032	No	No	Cesarean
0	LRP	Overweight/Obese	****197K	23	Non-white	11	2	1	0	> 449.15	1.15288	No	No	Vaginal
1	LRP	Normal weight	****026E	19	White	11	1	0	0	> 449.15	0.222926	No	No	Cesarean
2	LRP	Normal weight	****026E	19	White	11	1	0	0	> 449.15	1.02972	No	No	Cesarean
1	LRP	Normal weight	****103B	31	White	11	2	1	0	> 449.15	0.492512	No	No	Vaginal
1	LRP	Normal weight	****722E	24	White	> 8 and < 11	2	0	1	> 449.15	1.28145	No	No	Vaginal
0	GDM	Normal weight	****714B	25	Non-white	11	1	0	0	> 449.15	0.511521	No	No	Cesarean
1	LRP	Overweight/Obese	****657E	27	Non-white	11	3	2	0	> 449.15	1.07972	No	No	Cesarean
1	LRP	Normal weight	****247J	23	Non-white	11	1	0	0	> 449.15	1.09343	No	No	Vaginal
0	LRP	Normal weight	****966C	33	White	> 8 and < 11	4	3	0	> 449.15	0.844124	No	No	Vaginal
2	LRP	Normal weight	****247J	23	Non-white	11	1	0	0	> 449.15		No	No	Vaginal
0	LRP	Normal weight	****503E	27	White	11	2	1	0	> 449.15	1.49217	No	No	Vaginal
0	GDM	Overweight/Obese	****954E	21	White	> 8 and < 11	1	0	0	> 449.15	0.284562	No	No	Cesarean
0	LRP	Normal weight	****236C	32	Non-white	> 8 and < 11	2	1	0	> 449.15	0.614401	No	No	Vaginal
2	LRP	Normal weight	****722E	24	White	> 8 and < 11	2	0	1	> 449.15	0.83894	No	No	Vaginal
1	LRP	Overweight/Obese	****684H	31	White	11	2	1	0	> 449.15	1.26371	Yes	No	Cesarean
1	LRP	Normal weight	****811F	24	Non-white	11	1	0	0	> 449.15	0.676843	No	No	Vaginal
1	GDM	Normal weight	****429C	39	Non-white	< 8	8	7	0	> 449.15	0.0806452	No	No	Vaginal
2	LRP	Normal weight	****811F	24	Non-white	11	1	0	0	> 449.15	1.1038	No	No	Vaginal
1	LRP	Overweight/Obese	****143I	20	Non-white	> 8 and < 11	2	1	0	> 449.15	0.918548	No	No	Vaginal
0	LRP	Normal weight	****063B	19	White	> 8 and < 11	1	0	0	> 449.15	0.876843	No	No	Vaginal
0	LRP	Overweight/Obese	****042G	22	White	> 8 and < 11	1	0	0	> 449.15	1.68698	No	No	Vaginal
1	LRP	Normal weight	****184F	22	Non-white	11	1	0	0	> 449.15	0.748272	No	No	Cesarean
0	LRP	Overweight/Obese	****554H	31	White	11	2	1	0	> 449.15	1.25461	No	No	Vaginal
2	LRP	Normal weight	****184F	22	Non-white	11	1	0	0	> 449.15	1.09101	No	No	Cesarean
1	LRP	Overweight/Obese	****554H	31	White	11	2	1	0	> 449.15	1.05	No	No	Vaginal
1	GDM	Normal weight	****314B	26	White	11	2	0	1	> 449.15	1.37903	No	No	Cesarean
2	LRP	Overweight/Obese	****143I	20	Non-white	> 8 and < 11	2	1	0	> 449.15	0.589747	No	No	Vaginal
1	LRP	Overweight/Obese	****721E	30	White	8	6	4	1	> 449.15	1.02535	No	No	Vaginal
0	LRP	Normal weight	****682F	27	White	11	1	0	0	> 449.15	0.577304	No	No	Vaginal
0	LRP	Normal weight	****247J	23	Non-white	11	1	0	0	> 449.15	1.32972	No	No	Vaginal
0	LRP	Overweight/Obese	****052C	20	White	< 8	2	1	0	> 449.15	0.705184	No	No	Vaginal
2	LRP	Overweight/Obese	****657E	27	Non-white	11	3	2	0	> 449.15	0.74977	No	No	Cesarean
0	LRP	Overweight/Obese	****322K	29	White	> 8 and < 11	3	2	0	> 449.15	0.698157	No	No	Vaginal
1	LRP	Overweight/Obese	****322K	29	White	> 8 and < 11	3	2	0	> 449.15	0.665323	No	No	Vaginal
2	GDM	Normal weight	****314B	26	White	11	2	0	1	> 449.15		No	No	Cesarean
0	LRP	Overweight/Obese	****720K	32	Non-white	11	1	0	0	> 449.15	0.697465	No	No	Vaginal
1	LRP	Overweight/Obese	****096J	29	Non-white	> 8 and < 11	4	3	0	> 449.15	0.282258	No	No	Vaginal
0	LRP	Normal weight	****050G	30	White	11	3	1	1	> 449.15	0.983641	No	No	Vaginal
2	LRP	Overweight/Obese	****096J	29	Non-white	> 8 and < 11	4	3	0	> 449.15	0.62523	No	No	Vaginal
0	LRP	Normal weight	****811F	24	Non-white	11	1	0	0	> 449.15	1.39919	No	No	Vaginal
2	LRP	Normal weight	****103B	31	White	11	2	1	0	> 449.15	1.09827	No	No	Vaginal
0	GDM	Overweight/Obese	****921D	37	White	11	2	1	0	> 449.15	1.49666	No	No	Cesarean
2	LRP	Overweight/Obese	****721E	30	White	8	6	4	1	> 449.15	1.03295	No	No	Vaginal
2	LRP	Overweight/Obese	****684H	31	White	11	2	1	0	> 449.15	0.939516	Yes	No	Cesarean
1	GDM	Overweight/Obese	****657H	23	White	11	2	0	1	> 449.15	0.776613	No	No	Cesarean
1	LRP	Normal weight	****049G	28	White	11	3	2	0	> 449.15	0.532949	No	No	Vaginal
0	LRP	Overweight/Obese	****093D	38	Non-white	11	1	0	0	> 449.15	0.974885	No	No	Cesarean
1	LRP	Overweight/Obese	****197K	23	Non-white	11	2	1	0	> 449.15	1.14194	No	No	Vaginal
1	LRP	Normal weight	****050G	30	White	11	3	1	1	> 449.15	0.906452	No	No	Vaginal
2	LRP	Normal weight	****049G	28	White	11	3	2	0	> 449.15		No	No	Vaginal
0	LRP	Overweight/Obese	****382J	23	Non-white	> 8 and < 11	1	0	0	> 449.15	0.35553	No	No	Cesarean
0	GDM	Normal weight	****314B	26	White	11	2	0	1	> 449.15	1.51901	No	No	Cesarean
2	LRP	Overweight/Obese	****197K	23	Non-white	11	2	1	0	> 449.15		No	No	Vaginal
0	LRP	Normal weight	****229I	23	Non-white	> 8 and < 11	1	0	0	> 449.15	0.523272	No	No	Vaginal
0	GDM	Overweight/Obese	****097C	41	White	> 8 and < 11	3	2	0	> 449.15	1.27719	No	No	Cesarean
1	LRP	Overweight/Obese	****952D	26	Non-white	8	2	1	0	> 449.15	0.288134	No	No	Vaginal
0	GDM	Overweight/Obese	****111K	35	Non-white	8	4	3	0	> 449.15	0.559562	No	No	Cesarean
2	LRP	Overweight/Obese	****322K	29	White	> 8 and < 11	3	2	0	> 449.15	0.960253	No	No	Vaginal
1	GDM	Normal weight	****233I	28	Non-white	< 8	3	2	0	> 449.15	0.28629	No	No	Vaginal
2	LRP	Overweight/Obese	****952D	26	Non-white	8	2	1	0	> 449.15		No	No	Vaginal
0	LRP	Normal weight	****471G	21	Non-white	11	1	0	0	> 449.15	1.07408	No	No	Vaginal
0	LRP	Overweight/Obese	****962K	32	Non-white	> 8 and < 11	2	0	1	> 449.15	1.02488	No	No	Cesarean
0	LRP	Overweight/Obese	****150F	30	Non-white	> 8 and < 11	2	1	0	> 449.15	1.23859	No	No	Cesarean
0	LRP	Overweight/Obese	****122I	27	White	11	2	1	0	> 449.15	1.27477	No	No	Cesarean
0	LRP	Overweight/Obese	*****772C	21	White	11	1	0	0	> 449.15	1.25069	No	No	Cesarean
0	GDM	Normal weight	****505F	20	White	> 8 and < 11	1	0	0	> 449.15	0.0645161	No	No	Cesarean
2	GDM	Normal weight	****233I	28	Non-white	< 8	3	2	0	> 449.15		No	No	Vaginal
0	LRP	Overweight/Obese	****861K	27	White	11	3	2	0	> 449.15	0.135369	No	No	Cesarean
0	GDM	Normal weight	****037K	25	Non-white	< 8	4	2	1	> 449.15	0.89977	Yes	No	Cesarean
2	GDM	Normal weight	****429C	39	Non-white	< 8	8	7	0	> 449.15	1.14389	No	No	Vaginal
2	LRP	Normal weight	****050G	30	White	11	3	1	1	> 449.15	0.757143	No	No	Vaginal
2	GDM	Overweight/Obese	****657H	23	White	11	2	0	1	> 449.15	1.51935	No	No	Cesarean
0	LRP	Overweight/Obese	****657E	27	Non-white	11	3	2	0	> 449.15	1.29539	No	No	Cesarean
1	LRP	Normal weight	****716J	23	Non-white	11	3	1	1	> 449.15	1.37972	No	No	Vaginal
1	LRP	Normal weight	****370F	23	White	11	4	3	0	> 449.15	0.528111	No	No	Vaginal
0	LRP	Normal weight	****843I	23	Non-white	> 8 and < 11	1	0	0	> 449.15	0.451152	No	No	Vaginal
1	LRP	Normal weight	****682F	27	White	11	1	0	0	> 449.15	0.107258	No	No	Vaginal
0	GDM	Normal weight	****396K	34	White	> 8 and < 11	3	1	1	> 449.15	1.23871	No	No	Cesarean
1	GDM	Overweight/Obese	****106F	26	White	11	2	1	0	> 449.15	0.596429	No	No	Vaginal
0	LRP	Normal weight	****421I	23	White	11	1	0	0	> 449.15	0.929724	No	No	Vaginal
2	LRP	Overweight/Obese	****554H	31	White	11	2	1	0	> 449.15	1.28929	No	No	Vaginal
0	LRP	Normal weight	****182J	20	Non-white	8	1	0	0	> 449.15	0.139747	No	No	Vaginal
0	LRP	Normal weight	****722E	24	White	> 8 and < 11	2	0	1	> 449.15	1.47846	No	No	Vaginal
2	GDM	Overweight/Obese	****106F	26	White	11	2	1	0	> 449.15	0.686982	No	No	Vaginal
1	LRP	Normal weight	****236C	32	Non-white	> 8 and < 11	2	1	0	> 449.15	0.802189	No	No	Vaginal
1	LRP	Normal weight	****471G	21	Non-white	11	1	0	0	> 449.15	1.07408	No	No	Vaginal
0	GDM	Normal weight	****260E	29	White	< 8	2	1	0	> 449.15	1.26118	No	No	Cesarean
1	GDM	Normal weight	****505F	20	White	> 8 and < 11	1	0	0	> 449.15	0.0841014	No	No	Cesarean
1	LRP	Normal weight	****4296A	26	Non-white	11	2	1	0	> 449.15	0.587097	No	No	Vaginal
2	LRP	Normal weight	****236C	32	Non-white	> 8 and < 11	2	1	0	> 449.15	1.16832	No	No	Vaginal
0	LRP	Overweight/Obese	****684H	31	White	11	2	1	0	> 449.15	1.5	Yes	No	Cesarean
0	GDM	Overweight/Obese	****397D	27	Non-white	> 8 and < 11	1	0	0	> 449.15	0.44977	No	No	Cesarean
0	LRP	Normal weight	****026E	19	White	11	1	0	0	> 449.15	0.101959	No	No	Cesarean
1	LRP	Normal weight	****159E	33	White	11	1	0	0	> 449.15	0.31924	No	No	Vaginal
1	LRP	Normal weight	****503E	27	White	11	2	1	0	> 449.15	1.45645	No	No	Vaginal
0	GDM	Overweight/Obese	****383B	37	Non-white	< 8	5	3	1	> 449.15	0.721198	No	No	Cesarean
1	GDM	Overweight/Obese	****358D	41	Non-white	11	4	1	2	> 449.15	0.559101	No	No	Cesarean
1	LRP	Normal weight	****456G	28	Non-white	11	3	1	1	> 449.15	0.478917	No	No	Cesarean
1	LRP	Overweight/Obese	****991C	22	Non-white	8	4	3	0	> 449.15	0.706452	No	No	Vaginal
2	LRP	Normal weight	****456G	28	Non-white	11	3	1	1	> 449.15	1.23779	No	No	Cesarean
1	LRP	Normal weight	****958A	18	White	> 8 and < 11	1	0	0	> 449.15	0.489516	No	No	Cesarean
1	LRP	Overweight/Obese	****052C	20	White	< 8	2	1	0	> 449.15	0.295161	No	No	Vaginal
2	LRP	Normal weight	****471G	21	Non-white	11	1	0	0	> 449.15	0.863134	No	No	Vaginal
1	LRP	Normal weight	****966C	33	White	> 8 and < 11	4	3	0	> 449.15	0.440323	No	No	Vaginal
1	GDM	Normal weight	****001H	25	White	> 8 and < 11	3	2	0	> 449.15	0.308756
1	LRP	Overweight/Obese	****962K	32	Non-white	> 8 and < 11	2	0	1	> 449.15	1.0273	No	No	Cesarean
1	LRP	Normal weight	****257K	21	White	11	2	1	0	> 449.15	0.603802	No	No	Cesarean
2	GDM	Normal weight	****505F	20	White	> 8 and < 11	1	0	0	> 449.15	0.78606	No	No	Cesarean
1	LRP	Normal weight	****229I	23	Non-white	> 8 and < 11	1	0	0	> 449.15	0.527304	No	No	Vaginal
1	LRP	Overweight/Obese	****720K	32	Non-white	11	1	0	0	> 449.15	0.61924	No	No	Vaginal
2	GDM	Normal weight	****001H	25	White	> 8 and < 11	3	2	0	> 449.15
2	GDM	Overweight/Obese	****358D	41	Non-white	11	4	1	2	> 449.15	1.08007	No	No	Cesarean
0	GDM	Overweight/Obese	****657H	23	White	11	2	0	1	> 449.15	0.833065	No	No	Cesarean
2	LRP	Normal weight	****503E	27	White	11	2	1	0	> 449.15		No	No	Vaginal
0	LRP	Overweight/Obese	****303E	19	Non-white	11	2	1	0	> 449.15	1.01671	No	No	Cesarean
0	GDM	Normal weight	****132H	25	Non-white	> 8 and < 11	3	2	0	> 449.15	0.681336
1	GDM	Overweight/Obese	****599H	30	Non-white	11	3	1	1	> 449.15	0.396544	No	No	Vaginal
0	LRP	Overweight/Obese	****748C	18	Non-white	11	1	0	0	> 449.15	0.786982	No	No	Cesarean
1	GDM	Overweight/Obese	****390D	25	White	8	2	0	1	> 449.15	0.466014	No	No	Vaginal
0	GDM	Normal weight	****174A	26	White	11	2	1	0	> 449.15	0.185369
2	LRP	Normal weight	****716J	23	Non-white	11	3	1	1	> 449.15		No	No	Vaginal
0	LRP	Normal weight	****958A	18	White	> 8 and < 11	1	0	0	> 449.15	0.541935	No	No	Cesarean
2	LRP	Normal weight	****370F	23	White	11	4	3	0	> 449.15	0.735253	No	No	Vaginal
0	LRP	Normal weight	****257K	21	White	11	2	1	0	> 449.15	0.602189	No	No	Cesarean
1	LRP	Normal weight	****444B	21	White	> 8 and < 11	1	0	0	> 449.15	0.569355	No	No	Cesarean
1	LRP	Overweight/Obese	****078G	34	Non-white	8	4	3	0	> 449.15	1.61636	No	No	Vaginal
1	LRP	Overweight/Obese	****150F	30	Non-white	> 8 and < 11	2	1	0	> 449.15	0.414401	No	No	Cesarean
2	LRP	Normal weight	****682F	27	White	11	1	0	0	> 449.15	0.904724	No	No	Vaginal
1	LRP	Normal weight	****531F	38	White	< 8	5	3	1	> 449.15	0.432143	No	No	Cesarean
2	GDM	Overweight/Obese	****599H	30	Non-white	11	3	1	1	> 449.15	0.526498	No	No	Vaginal
0	LRP	Normal weight	****456G	28	Non-white	11	3	1	1	> 449.15	1.82005	No	No	Cesarean
2	LRP	Normal weight	****444B	21	White	> 8 and < 11	1	0	0	> 449.15	0.517627	No	No	Cesarean
1	LRP	Normal weight	****761G	22	Non-white	> 8 and < 11	2	1	0	> 449.15	0.707258	No	No	Vaginal
2	LRP	Normal weight	****531F	38	White	< 8	5	3	1	> 449.15	1.29988	No	No	Cesarean
1	GDM	Normal weight	****037K	25	Non-white	< 8	4	2	1	> 449.15	0.385369	Yes	No	Cesarean
2	LRP	Normal weight	****4296A	26	Non-white	11	2	1	0	> 449.15	1.02972	No	No	Vaginal
2	GDM	Overweight/Obese	****390D	25	White	8	2	0	1	> 449.15	0.528111	No	No	Vaginal
1	LRP	Normal weight	****843I	23	Non-white	> 8 and < 11	1	0	0	> 449.15	0.343779	No	No	Vaginal
2	GDM	Normal weight	****037K	25	Non-white	< 8	4	2	1	> 449.15		Yes	No	Cesarean
0	LRP	Normal weight	****444B	21	White	> 8 and < 11	1	0	0	> 449.15	0.592972	No	No	Cesarean
0	LRP	Normal weight	****192K	22	White	11	1	0	0	> 449.15	1.58157	No	No	Cesarean
0	GDM	Normal weight	****962K	36	Non-white	11	4	1	2	> 449.15	0.580991
1	GDM	Normal weight	****56E	21	Non-white	> 8 and < 11	1	0	0	> 449.15	0.349078	No	No	Vaginal
1	LRP	Overweight/Obese	****303E	19	Non-white	11	2	1	0	> 449.15	0.841014	No	No	Cesarean
0	LRP	Normal weight	****184F	22	Non-white	11	1	0	0	> 449.15	1.17961	No	No	Cesarean
0	GDM	Normal weight	****325A	23	White	> 8 and < 11	3	2	0	> 449.15	1.66279
2	LRP	Overweight/Obese	****303E	19	Non-white	11	2	1	0	> 449.15	1.02558	No	No	Cesarean
1	GDM	Overweight/Obese	****596K	32	Non-white	< 8	3	2	0	> 449.15	0.457949	No	No	Vaginal
0	GDM	Normal weight	****001H	25	White	> 8 and < 11	3	2	0	> 449.15	0.305876
2	LRP	Normal weight	****843I	23	Non-white	> 8 and < 11	1	0	0	> 449.15	0.650691	No	No	Vaginal
2	LRP	Normal weight	****159E	33	White	11	1	0	0	> 449.15	0.953917	No	No	Vaginal
1	GDM	Normal weight	****134I	19	Non-white	11	1	0	0	> 449.15	1.47339	No	No	Vaginal
1	LRP	Normal weight	****192K	22	White	11	1	0	0	> 449.15	1.54355	No	No	Cesarean
0	LRP	Overweight/Obese	****117H	28	White	11	3	2	0	> 449.15	0.846774	No	No	Cesarean
0	LRP	Normal weight	****531F	38	White	< 8	5	3	1	> 449.15	0.29977	No	No	Cesarean
2	GDM	Normal weight	****134I	19	Non-white	11	1	0	0	> 449.15	1.21152	No	No	Vaginal
1	GDM	Normal weight	****501E	27	White	11	2	1	0	> 449.15	0.679839	No	No	Vaginal
1	LRP	Normal weight	****421I	23	White	11	1	0	0	> 449.15	0.919355	No	No	Vaginal
2	GDM	Normal weight	****501E	27	White	11	2	1	0	> 449.15	1.28376	No	No	Vaginal
2	LRP	Normal weight	****761G	22	Non-white	> 8 and < 11	2	1	0	> 449.15		No	No	Vaginal
1	LRP	Normal weight	****182J	20	Non-white	8	1	0	0	> 449.15	0.566129	No	No	Vaginal
2	LRP	Normal weight	****182J	20	Non-white	8	1	0	0	> 449.15	0.914747	No	No	Vaginal
1	LRP	Normal weight	****063B	19	White	> 8 and < 11	1	0	0	> 449.15	0.451843	No	No	Vaginal
2	LRP	Overweight/Obese	****991C	22	Non-white	8	4	3	0	> 449.15		No	No	Vaginal
2	LRP	Normal weight	****192K	22	White	11	1	0	0	> 449.15	0.919355	No	No	Cesarean
2	LRP	Normal weight	****958A	18	White	> 8 and < 11	1	0	0	> 449.15		No	No	Cesarean
2	LRP	Overweight/Obese	****052C	20	White	< 8	2	1	0	> 449.15		No	No	Vaginal
2	LRP	Normal weight	****063B	19	White	> 8 and < 11	1	0	0	> 449.15	1.0841	No	No	Vaginal
1	GDM	Overweight/Obese	****820F	38	White	> 12	1	0	0	> 449.15	1.55818	No	No	Cesarean
2	LRP	Normal weight	****421I	23	White	11	1	0	0	> 449.15	1.03491	No	No	Vaginal
2	LRP	Normal weight	****966C	33	White	> 8 and < 11	4	3	0	> 449.15		No	No	Vaginal
2	LRP	Normal weight	****257K	21	White	11	2	1	0	> 449.15	0.993433	No	No	Cesarean
0	GDM	Overweight/Obese	****244A	35	White	> 8 and < 11	3	2	0	> 449.15	0.596198
2	GDM	Overweight/Obese	****820F	38	White	> 12	1	0	0	> 449.15	1.65265	No	No	Cesarean
2	LRP	Normal weight	****229I	23	Non-white	> 8 and < 11	1	0	0	> 449.15	1.38422	No	No	Vaginal
2	LRP	Overweight/Obese	****962K	32	Non-white	> 8 and < 11	2	0	1	> 449.15	1.21832	No	No	Cesarean
0	LRP	Normal weight	****831B	27	Non-white	11	2	1	0	> 449.15	1.91359
2	GDM	Normal weight	****56E	21	Non-white	> 8 and < 11	1	0	0	> 449.15	0.632488	No	No	Vaginal
1	LRP	Normal weight	****831B	27	Non-white	11	2	1	0	> 449.15	0.373387
2	LRP	Overweight/Obese	****720K	32	Non-white	11	1	0	0	> 449.15		No	No	Vaginal
1	LRP	Overweight/Obese	****748C	18	Non-white	11	1	0	0	> 449.15	0.300691	No	No	Cesarean
2	LRP	Overweight/Obese	****748C	18	Non-white	11	1	0	0	> 449.15	1.24009	No	No	Cesarean
1	GDM	Overweight/Obese	****375H	23	White	11	3	1	1	> 449.15	0.612327	No	No	Vaginal
1	LRP	Overweight/Obese	****122I	27	White	11	2	1	0	> 449.15	0.397465	No	No	Cesarean
1	LRP	Overweight/Obese	****117H	28	White	11	3	2	0	> 449.15	0.45	No	No	Cesarean
1	GDM	Overweight/Obese	****516K	34	White	11	3	2	0	> 449.15	1.19516	No	No	Vaginal
2	LRP	Normal weight	****831B	27	Non-white	11	2	1	0	> 449.15	1.16682
0	LRP	Normal weight	****912J	22	White	> 8 and < 11	1	0	0	> 449.15	0.257834
1	LRP	Normal weight	****912J	22	White	> 8 and < 11	1	0	0	> 449.15	0.271659
2	GDM	Overweight/Obese	****516K	34	White	11	3	2	0	> 449.15	1.09378	No	No	Vaginal
1	GDM	Normal weight	****469G	20	White	< 8	1	0	0	> 449.15	1.14378	No	No	Vaginal
2	LRP	Overweight/Obese	****117H	28	White	11	3	2	0	> 449.15	0.981682	No	No	Cesarean
2	LRP	Normal weight	****912J	22	White	> 8 and < 11	1	0	0	> 449.15	0.921198
2	GDM	Normal weight	****469G	20	White	< 8	1	0	0	> 449.15	1.12097	No	No	Vaginal
2	LRP	Overweight/Obese	****122I	27	White	11	2	1	0	> 449.15	1.13894	No	No	Cesarean
2	GDM	Overweight/Obese	****375H	23	White	11	3	1	1	> 449.15	1.07765	No	No	Vaginal
2	GDM	Overweight/Obese	****596K	32	Non-white	< 8	3	2	0	> 449.15	0.809677	No	No	Vaginal
2	LRP	Overweight/Obese	****078G	34	Non-white	8	4	3	0	> 449.15	1.36394	No	No	Vaginal
0	LRP	Normal weight	****887A	20	White	8	1	0	0	> 449.15	0.635484
2	LRP	Overweight/Obese	****150F	30	Non-white	> 8 and < 11	2	1	0	> 449.15	1.40668	No	No	Cesarean
1	LRP	Normal weight	****887A	20	White	8	1	0	0	> 449.15	0.329032
2	LRP	Normal weight	****887A	20	White	8	1	0	0	> 449.15
1	LRP	Normal weight	****328B	24	White	11	1	0	0	> 198.70	0.171198	No	No	Vaginal
2	LRP	Normal weight	****328B	24	White	11	1	0	0	> 198.70	0.953456	No	No	Vaginal
0	LRP	Normal weight	****328B	24	White	11	1	0	0	> 198.70	0.223618	No	No	Vaginal
0	GDM	Normal weight	****299E	25	White	> 8 and < 11	2	1	0	> 198.70	0.730645	No	No	Vaginal
0	GDM	Overweight/Obese	****558D	37	White	< 8	3	2	0	> 198.70	1.24171	No	No	Vaginal
0	GDM	Normal weight	****553G	27	White	< 8	5	4	0	> 198.70	0.268894	No	No	Vaginal
0	GDM	Normal weight	****766D	29	White	8	5	4	0	> 198.70	1.22776	No	No	Vaginal
0	LRP	Overweight/Obese	****886A	30	Non-white	11	3	2	0	> 198.70	1.30196	No	No	Vaginal
0	GDM	Overweight/Obese	****650E	25	Non-white	> 8 and < 11	5	4	0	> 198.70	0.93894	No	No	Vaginal
0	GDM	Overweight/Obese	****199A	36	White	< 8	6	5	0	> 198.70	0.562788	Yes	No	Vaginal
0	GDM	Overweight/Obese	****503B	27	White	< 8	2	0	1	> 198.70	0.502304	No	No	Vaginal
0	GDM	Normal weight	****859C	22	White	< 8	1	0	0	> 198.70	0.360023	No	No	Vaginal
0	GDM	Overweight/Obese	****484B	27	Non-white	> 8 and < 11	2	1	0	> 198.70	0.800576	No	No	Vaginal
0	GDM	Overweight/Obese	****215K	19	Non-white	> 8 and < 11	1	0	0	> 198.70	0.174194	No	No	Vaginal
1	GDM	Normal weight	****184D	27	White	8	3	2	0	> 198.70	0.235369	Yes	No	Vaginal
1	GDM	Normal weight	****953D	24	White	< 8	2	1	0	> 198.70	0.438134	No	No	Vaginal
0	GDM	Normal weight	****710I	28	Non-white	8	2	1	0	> 198.70	0.166705	No	No	Vaginal
0	GDM	Normal weight	****410C	23	White	8	3	2	0	> 198.70	0.666014	No	No	Vaginal
0	GDM	Normal weight	****014E	25	Non-white	8	4	2	1	> 198.70	1.27281	No	No	Vaginal
0	LRP	Normal weight	****167E	26	White	11	1	0	0	> 198.70	2.27074	No	No	Vaginal
1	GDM	Overweight/Obese	****215K	19	Non-white	> 8 and < 11	1	0	0	> 198.70	0.174194	No	No	Vaginal
1	LRP	Overweight/Obese	****125D	26	White	11	4	3	0	> 198.70	1.25138	No	No	Vaginal
2	GDM	Normal weight	****953D	24	White	< 8	2	1	0	> 198.70	0.959562	No	No	Vaginal
2	GDM	Normal weight	****184D	27	White	8	3	2	0	> 198.70	0.953226	Yes	No	Vaginal
0	GDM	Normal weight	****726F	29	Non-white	< 8	4	3	0	> 198.70	0.510253	No	No	Vaginal
1	GDM	Normal weight	****410C	23	White	8	3	2	0	> 198.70	0.770853	No	No	Vaginal
0	LRP	Overweight/Obese	****726J	21	White	< 8	4	2	1	> 198.70	1.18733	No	No	Vaginal
1	GDM	Normal weight	****553G	27	White	< 8	5	4	0	> 198.70	0.184217	No	No	Vaginal
1	GDM	Overweight/Obese	****558D	37	White	< 8	3	2	0	> 198.70	0.484447	No	No	Vaginal
1	GDM	Overweight/Obese	****641K	32	Non-white	< 8	4	3	0	> 198.70	0.482028	No	No	Cesarean
2	GDM	Normal weight	****410C	23	White	8	3	2	0	> 198.70	1.07811	No	No	Vaginal
2	GDM	Overweight/Obese	****558D	37	White	< 8	3	2	0	> 198.70	0.808641	No	No	Vaginal
2	GDM	Normal weight	****553G	27	White	< 8	5	4	0	> 198.70		No	No	Vaginal
1	GDM	Overweight/Obese	****105E	38	White	< 8	5	3	1	> 198.70	1.15219	No	No	Cesarean
0	LRP	Overweight/Obese	****083B	39	White	8	5	4	0	> 198.70	1.35645	No	No	Vaginal
1	GDM	Normal weight	****710I	28	Non-white	8	2	1	0	> 198.70	0.211175	No	No	Vaginal
1	GDM	Normal weight	****131E	25	Non-white	11	2	1	0	> 198.70	0.750691
0	GDM	Normal weight	****963F	26	White	11	3	2	0	> 198.70	0.683295	No	No	Vaginal
2	LRP	Overweight/Obese	****125D	26	White	11	4	3	0	> 198.70	1.28376	No	No	Vaginal
1	GDM	Normal weight	****299E	25	White	> 8 and < 11	2	1	0	> 198.70	0.524424	No	No	Vaginal
2	GDM	Overweight/Obese	****105E	38	White	< 8	5	3	1	> 198.70		No	No	Cesarean
1	GDM	Normal weight	****157H	35	White	< 8	4	2	1	> 198.70	0.713479	Yes	Yes	Vaginal
2	GDM	Normal weight	****131E	25	Non-white	11	2	1	0	> 198.70	1.02281
1	GDM	Overweight/Obese	****079E	31	White	< 8	1	0	0	> 198.70	0.935714	No	No	Cesarean
1	LRP	Overweight/Obese	****264H	23	Non-white	> 8 and < 11	3	2	0	> 198.70	0.482604	No	No	Vaginal
2	GDM	Overweight/Obese	****215K	19	Non-white	> 8 and < 11	1	0	0	> 198.70	0.269124	No	No	Vaginal
1	GDM	Normal weight	****948A	25	White	> 12	1	0	0	> 198.70	0.673387	No	No	Cesarean
2	LRP	Overweight/Obese	****264H	23	Non-white	> 8 and < 11	3	2	0	> 198.70	1.20622	No	No	Vaginal
2	GDM	Normal weight	****948A	25	White	> 12	1	0	0	> 198.70	1.50311	No	No	Cesarean
2	GDM	Normal weight	****157H	35	White	< 8	4	2	1	> 198.70	1.09435	Yes	Yes	Vaginal
0	LRP	Overweight/Obese	****242H	36	Non-white	> 8 and < 11	3	2	0	> 198.70	0.779839	No	No	Vaginal
2	GDM	Overweight/Obese	****641K	32	Non-white	< 8	4	3	0	> 198.70	0.985369	No	No	Cesarean
0	GDM	Overweight/Obese	****498B	34	Non-white	> 8 and < 11	4	2	1	> 198.70	0.29735	No	No	Vaginal
2	GDM	Overweight/Obese	****079E	31	White	< 8	1	0	0	> 198.70		No	No	Cesarean
2	GDM	Normal weight	****710I	28	Non-white	8	2	1	0	> 198.70	0.773963	No	No	Vaginal
1	LRP	Normal weight	****167E	26	White	11	1	0	0	> 198.70	1.49009	No	No	Vaginal
2	GDM	Normal weight	****299E	25	White	> 8 and < 11	2	1	0	> 198.70		No	No	Vaginal
1	LRP	Normal weight	****793J	20	White	< 8	2	1	0	> 198.70	0.823963	No	No	Vaginal
0	GDM	Normal weight	****157H	35	White	< 8	4	2	1	> 198.70	0.868433	Yes	Yes	Vaginal
2	LRP	Normal weight	****793J	20	White	< 8	2	1	0	> 198.70	1.31118	No	No	Vaginal
0	GDM	Normal weight	****184D	27	White	8	3	2	0	> 198.70	0.529724	Yes	No	Vaginal
2	LRP	Normal weight	****167E	26	White	11	1	0	0	> 198.70	1.6409	No	No	Vaginal
0	GDM	Normal weight	****953D	24	White	< 8	2	1	0	> 198.70	0.457143	No	No	Vaginal
0	LRP	Overweight/Obese	****125D	26	White	11	4	3	0	> 198.70	1.32396	No	No	Vaginal
0	GDM	Normal weight	****337F	28	Non-white	> 8 and < 11	2	1	0	> 198.70	1.23329	No	No	Vaginal
1	GDM	Normal weight	****808I	42	White	> 8 and < 11	3	2	0	> 198.70	0.815092	No	No	Cesarean
0	GDM	Overweight/Obese	****814H	22	Non-white	< 8	2	1	0	> 198.70	1.50864	No	No	Vaginal
0	LRP	Normal weight	****793J	20	White	< 8	2	1	0	> 198.70	0.862558	No	No	Vaginal
1	GDM	Normal weight	****337F	28	Non-white	> 8 and < 11	2	1	0	> 198.70	1.20565	No	No	Vaginal
0	GDM	Overweight/Obese	****846D	21	White	< 8	1	0	0	> 198.70	0.15265	No	No	Vaginal
1	GDM	Overweight/Obese	****199A	36	White	< 8	6	5	0	> 198.70	0.455645	Yes	No	Vaginal
0	GDM	Normal weight	****473D	25	Non-white	> 8 and < 11	2	1	0	> 198.70	1.96371	No	No	Vaginal
1	GDM	Normal weight	****014E	25	Non-white	8	4	2	1	> 198.70	0.605069	No	No	Vaginal
0	GDM	Overweight/Obese	****105E	38	White	< 8	5	3	1	> 198.70	1.16429	No	No	Cesarean
0	GDM	Overweight/Obese	****079E	31	White	< 8	1	0	0	> 198.70	0.87523	No	No	Cesarean
0	LRP	Overweight/Obese	****264H	23	Non-white	> 8 and < 11	3	2	0	> 198.70	0.870853	No	No	Vaginal
1	LRP	Normal weight	****605A	22	White	8	2	1	0	> 198.70	1.13468	No	No	Cesarean
2	GDM	Normal weight	****014E	25	Non-white	8	4	2	1	> 198.70	1.11797	No	No	Vaginal
1	GDM	Overweight/Obese	****650E	25	Non-white	> 8 and < 11	5	4	0	> 198.70	1.28111	No	No	Vaginal
1	GDM	Normal weight	****766D	29	White	8	5	4	0	> 198.70	0.951843	No	No	Vaginal
2	GDM	Normal weight	****808I	42	White	> 8 and < 11	3	2	0	> 198.70	0.399194	No	No	Cesarean
1	GDM	Overweight/Obese	****115D	38	Non-white	< 8	7	5	1	> 198.70	0.436866	No	No	Cesarean
2	GDM	Normal weight	****337F	28	Non-white	> 8 and < 11	2	1	0	> 198.70	1.0894	No	No	Vaginal
2	GDM	Overweight/Obese	****199A	36	White	< 8	6	5	0	> 198.70	1.21924	Yes	No	Vaginal
2	LRP	Normal weight	****605A	22	White	8	2	1	0	> 198.70		No	No	Cesarean
0	LRP	Overweight/Obese	****937E	23	White	8	3	1	1	> 198.70	0.517166	No	No	Vaginal
1	GDM	Overweight/Obese	****814H	22	Non-white	< 8	2	1	0	> 198.70	1.14977	No	No	Vaginal
1	GDM	Overweight/Obese	****498B	34	Non-white	> 8 and < 11	4	2	1	> 198.70	0.316359	No	No	Vaginal
1	LRP	Overweight/Obese	****886A	30	Non-white	11	3	2	0	> 198.70	0.571659	No	No	Vaginal
2	GDM	Overweight/Obese	****650E	25	Non-white	> 8 and < 11	5	4	0	> 198.70		No	No	Vaginal
2	GDM	Normal weight	****766D	29	White	8	5	4	0	> 198.70		No	No	Vaginal
2	GDM	Overweight/Obese	****115D	38	Non-white	< 8	7	5	1	> 198.70		No	No	Cesarean
2	LRP	Overweight/Obese	****886A	30	Non-white	11	3	2	0	> 198.70		No	No	Vaginal
2	GDM	Overweight/Obese	****814H	22	Non-white	< 8	2	1	0	> 198.70		No	No	Vaginal
2	GDM	Overweight/Obese	****498B	34	Non-white	> 8 and < 11	4	2	1	> 198.70	0.957488	No	No	Vaginal
0	LRP	Overweight/Obese	*****906I	19	White	> 8 and < 11	2	1	0	> 198.70	0.969931	No	No	Vaginal
0	LRP	Normal weight	****092F	18	White	> 8 and < 11	1	0	0	> 198.70	0.4	No	No	Vaginal
0	LRP	Normal weight	****880D	20	Non-white	> 8 and < 11	2	1	0	> 198.70	0.559793	No	No	Vaginal
0	GDM	Normal weight	****948A	25	White	> 12	1	0	0	> 198.70	0.978226	No	No	Cesarean
1	LRP	Overweight/Obese	****937E	23	White	8	3	1	1	> 198.70	0.744585	No	No	Vaginal
1	LRP	Normal weight	****092F	18	White	> 8 and < 11	1	0	0	> 198.70	0.367742	No	No	Vaginal
2	LRP	Overweight/Obese	****937E	23	White	8	3	1	1	> 198.70	1.03618	No	No	Vaginal
0	LRP	Normal weight	****061F	20	Non-white	< 8	1	0	0	> 198.70	0.563594	No	No	Vaginal
2	LRP	Normal weight	****092F	18	White	> 8 and < 11	1	0	0	> 198.70	0.542166	No	No	Vaginal
0	LRP	Normal weight	****935D	23	Non-white	> 8 and < 11	3	2	0	> 198.70	0.730415	No	No	Vaginal
0	GDM	Overweight/Obese	****641K	32	Non-white	< 8	4	3	0	> 198.70	0.82477	No	No	Cesarean
0	LRP	Normal weight	****405K	18	Non-white	> 8 and < 11	1	0	0	> 198.70	0.529608	No	No	Vaginal
0	LRP	Normal weight	****850A	27	Non-white	8	3	2	0	> 198.70	1.35138	No	No	Vaginal
0	LRP	Overweight/Obese	****867J	25	White	< 8	1	0	0	> 198.70	0.602189	No	No	Vaginal
0	GDM	Normal weight	****969F	20	Non-white	8	2	1	0	> 198.70	0.872811	No	No	Cesarean
0	GDM	Overweight/Obese	****115D	38	Non-white	< 8	7	5	1	> 198.70	0.25023	No	No	Cesarean
0	GDM	Normal weight	****808I	42	White	> 8 and < 11	3	2	0	> 198.70	0.748387	No	No	Cesarean
1	GDM	Overweight/Obese	****503B	27	White	< 8	2	0	1	> 198.70	0.413594	No	No	Vaginal
1	LRP	Overweight/Obese	****867J	25	White	< 8	1	0	0	> 198.70	0.387903	No	No	Vaginal
1	LRP	Normal weight	****880D	20	Non-white	> 8 and < 11	2	1	0	> 198.70	0.435253	No	No	Vaginal
0	LRP	Normal weight	****605A	22	White	8	2	1	0	> 198.70	1.35472	No	No	Cesarean
2	GDM	Overweight/Obese	****503B	27	White	< 8	2	0	1	> 198.70	1.01912	No	No	Vaginal
1	LRP	Overweight/Obese	****242H	36	Non-white	> 8 and < 11	3	2	0	> 198.70	0.707258	No	No	Vaginal
1	LRP	Normal weight	****061F	20	Non-white	< 8	1	0	0	> 198.70	0.418548	No	No	Vaginal
1	GDM	Normal weight	****726F	29	Non-white	< 8	4	3	0	> 198.70	0.457834	No	No	Vaginal
1	LRP	Normal weight	****935D	23	Non-white	> 8 and < 11	3	2	0	> 198.70	0.837903	No	No	Vaginal
1	LRP	Overweight/Obese	*****906I	19	White	> 8 and < 11	2	1	0	> 198.70	0.608871	No	No	Vaginal
2	GDM	Normal weight	****726F	29	Non-white	< 8	4	3	0	> 198.70	1.09251	No	No	Vaginal
2	LRP	Normal weight	****935D	23	Non-white	> 8 and < 11	3	2	0	> 198.70		No	No	Vaginal
1	GDM	Normal weight	****473D	25	Non-white	> 8 and < 11	2	1	0	> 198.70	1.88134	No	No	Vaginal
1	GDM	Overweight/Obese	****846D	21	White	< 8	1	0	0	> 198.70	0.28894	No	No	Vaginal
1	LRP	Overweight/Obese	****726J	21	White	< 8	4	2	1	> 198.70	0.683756	No	No	Vaginal
1	LRP	Overweight/Obese	****083B	39	White	8	5	4	0	> 198.70	0.671198	No	No	Vaginal
1	GDM	Normal weight	****969F	20	Non-white	8	2	1	0	> 198.70	1.42408	No	No	Cesarean
1	GDM	Normal weight	****963F	26	White	11	3	2	0	> 198.70	0.430876	No	No	Vaginal
2	LRP	Overweight/Obese	****242H	36	Non-white	> 8 and < 11	3	2	0	> 198.70	1.23145	No	No	Vaginal
2	GDM	Normal weight	****473D	25	Non-white	> 8 and < 11	2	1	0	> 198.70	2.3015	No	No	Vaginal
0	GDM	Normal weight	****131E	25	Non-white	11	2	1	0	> 198.70	1.378
2	LRP	Normal weight	****880D	20	Non-white	> 8 and < 11	2	1	0	> 198.70	0.86106	No	No	Vaginal
1	GDM	Normal weight	****859C	22	White	< 8	1	0	0	> 198.70	0.278917	No	No	Vaginal
2	LRP	Overweight/Obese	****867J	25	White	< 8	1	0	0	> 198.70	0.722005	No	No	Vaginal
2	LRP	Normal weight	****061F	20	Non-white	< 8	1	0	0	> 198.70		No	No	Vaginal
1	LRP	Normal weight	****405K	18	Non-white	> 8 and < 11	1	0	0	> 198.70	0.334677	No	No	Vaginal
2	LRP	Normal weight	****405K	18	Non-white	> 8 and < 11	1	0	0	> 198.70	0.928917	No	No	Vaginal
2	GDM	Normal weight	****963F	26	White	11	3	2	0	> 198.70	1.01394	No	No	Vaginal
1	GDM	Overweight/Obese	****484B	27	Non-white	> 8 and < 11	2	1	0	> 198.70	0.817972	No	No	Vaginal
1	LRP	Normal weight	****850A	27	Non-white	8	3	2	0	> 198.70	0.395737	No	No	Vaginal
2	LRP	Overweight/Obese	*****906I	19	White	> 8 and < 11	2	1	0	> 198.70	1.1773	No	No	Vaginal
0	LRP	Overweight/Obese	****182C	21	White	> 8 and < 11	2	1	0	> 198.70	1.21175	No	No	Cesarean
2	GDM	Overweight/Obese	****484B	27	Non-white	> 8 and < 11	2	1	0	> 198.70		No	No	Vaginal
1	LRP	Overweight/Obese	****182C	21	White	> 8 and < 11	2	1	0	> 198.70	0.696429	No	No	Cesarean
2	LRP	Overweight/Obese	****182C	21	White	> 8 and < 11	2	1	0	> 198.70	1.25392	No	No	Cesarean
2	LRP	Normal weight	****850A	27	Non-white	8	3	2	0	> 198.70	1.45138	No	No	Vaginal
2	GDM	Normal weight	****859C	22	White	< 8	1	0	0	> 198.70	0.984332	No	No	Vaginal
1	GDM	Overweight/Obese	****939E	22	White	8	3	2	0	> 198.70	0.779032
0	LRP	Normal weight	****094C	25	White	11	2	1	0	> 198.70	1.88929
1	LRP	Normal weight	****094C	25	White	11	2	1	0	> 198.70	0.645737
2	GDM	Overweight/Obese	****939E	22	White	8	3	2	0	> 198.70	0.650922
0	GDM	Overweight/Obese	****939E	22	White	8	3	2	0	> 198.70	0.794585
2	GDM	Overweight/Obese	****846D	21	White	< 8	1	0	0	> 198.70	0.962327	No	No	Vaginal
2	LRP	Normal weight	****094C	25	White	11	2	1	0	> 198.70	0.979608
2	LRP	Overweight/Obese	****726J	21	White	< 8	4	2	1	> 198.70	0.544355	No	No	Vaginal
2	LRP	Overweight/Obese	****083B	39	White	8	5	4	0	> 198.70	1.42258	No	No	Vaginal
2	GDM	Normal weight	****969F	20	Non-white	8	2	1	0	> 198.70	1.072	No	No	Cesarean
0	GDM	Overweight/Obese	****370G	24	Non-white	> 12	1	0	0		0.412097	No	No	Vaginal
1	GDM	Overweight/Obese	****370G	24	Non-white	> 12	1	0	0		0.392742	No	No	Vaginal
2	GDM	Overweight/Obese	****370G	24	Non-white	> 12	1	0	0		1.02177	No	No	Vaginal
0	LRP	Normal weight	****499I	19	White	11	1	0	0		0.623963	No	No	Vaginal
1	LRP	Normal weight	****499I	19	White	11	1	0	0		0.674194	No	No	Vaginal
2	LRP	Normal weight	****499I	19	White	11	1	0	0		0.878802	No	No	Vaginal
